# Supplementary material for: Dataset on a 173 region awake resting state quantitative cerebral blood volume rat brain atlas and regional changes to cerebral blood volume under isoflurane anesthetization and CO2 challenge
Source: Data Brief. 2018 Jan 31;17:393–6. doi: 10.1016/j.dib.2018.01.021 (PMC5988288; doi:10.1016/j.dib.2018.01.021)
Supplement: Supplementary file 2 — Supplementary material [file mmc2.xlsx]

## Sheet: Sheet1
Reg. Num	Reg. Name	Animal qCBV											Ave	Std. Dev.	Mean-Median Int. Diff.	Reg. Type
		1	2	3	4	5	6	7	8	9	10	11
1	10th cerebellar lobule	0.0681839	0.0589102	0.0677814	0.0511895	0.0640554	0.0854019	0.053747	0.091924	0.0927932	0.0662326	0.0608329	0.0691866	0.0138594	13.7886	1
2	1st cerebellar lobule	0.0466087	0.0375309	0.0512001	0.0418703	0.0432009	0.0535863	0.0417507	0.0714429	0.0488338	0.0315021	0.0434405	0.0464516	0.00986039	0.946212	1
3	2nd cerebellar lobule	0.0622027	0.0608443	0.0493422	0.0761418	0.0879178	0.0882412	0.0538033	0.0672995	0.0896971	0.0842783	0.053454	0.0702929	0.0147623	33.8461	2
4	3rd cerebellar lobule	0.0577674	0.0590482	0.060585	0.0828024	0.0893111	0.0698108	0.058732	0.0679711	0.0830072	0.0831739	0.054488	0.0696997	0.0120926	44.7741	2
5	4th cerebellar lobule	0.0410672	0.0384746	0.0518318	0.122823	0.0858069	0.0622402	0.0579358	0.0663244	0.0828991	0.0686261	0.0419986	0.065457	0.0236369	71.7627	2
6	5th cerebellar lobule	0.0651752	0.0898552	0.0653864	0.156784	0.110972	0.0996315	0.067894	0.062764	0.108734	0.154603	0.0535904	0.0941264	0.0345204	132.405	2
7	motor trigeminal nucleus	0.050883	0.0519725	0.0574869	0.0487968	0.0587046	0.0735147	0.0496024	0.0750198	0.0630579	0.0466594	0.0513756	0.0570067	0.00934472	-0.0867026	1
8	root of trigeminal nerve	0.117396	0.0786657	0.121391	0.10045	0.0841789	0.115196	0.079078	0.123716	0.131082	0.0980048	0.110951	0.105464	0.0177315	89.2212	2
9	6th cerebellar lobule	0.0708019	0.0499136	0.0918488	0.077632	0.0624183	0.070099	0.0342116	0.0788469	0.112273	0.0611213	0.0432286	0.0683995	0.0211287	75.4597	2
10	7th cerebellar lobule	0.0739407		0.0798978	0.0466617		0.0686033	0.06243	0.0996332	0.119191	0.0555191	0.0642563	0.0744593	0.0212891	10.9778	1
11	facial nucleus	0.0574176	0.0780089	0.0624579	0.0495436	0.0638747	0.0716926	0.0468396	0.0864171	0.0766338	0.0431758	0.056654	0.0629742	0.0132897	10.8135	1
12	8th cerebellar lobule	0.058719		0.0676008	0.041273	0.0501853	0.0623059	0.0360592	0.0781949	0.0738911	0.0353778	0.0530168	0.0556624	0.0144077	5.70148	1
13	9th cerebellar lobule	0.0599676	0.0454074	0.0725433	0.0507638	0.0549485	0.0706321	0.0470467	0.0890463	0.0753496	0.0490828	0.0533942	0.0607438	0.0134771	5.06541	1
14	anterior thalamus	0.055479	0.058824	0.0637774	0.052637	0.0557693	0.0461922	0.0515673	0.0662707	0.0780901	0.0625091	0.0610012	0.0592834	0.00819197	26.1033	2
15	anterior amygdala	0.0533115	0.0329926	0.0428528	0.0294231	0.0539271	0.0575039	0.0350551	0.0430733	0.052197	0.0526439	0.0581059	0.0464624	0.0098055	6.80023	1
16	accumbens core	0.0225794	0.0210537	0.0207748	0.0116114	0.0232934	0.0193191	0.0081053	0.0269852	0.0340481	0.0209617	0.0214854	0.0209289	0.0065457	0.994085	1
17	accumbens shell	0.0284012	0.0227861	0.0226113	0.0128642	0.0239079	0.0197011	0.00563996	0.0275331	0.0330114	0.0179305	0.0269056	0.0219357	0.00735127	1.4381	1
18	anterior hypothalamus	0.0826377	0.0554429	0.0537456	0.0416005	0.0602034	0.0538457	0.0378728	0.0767143	0.0744524	0.0581045	0.0733995	0.060729	0.01383	5.20597	1
19	anterior lobe pituitary	0.293692	0.248165	0.1772	0.240972	0.262845	0.261725	0.225776	0.297941	0.280541	0.328639	0.231671	0.259015	0.0393588	73.8165	2
20	anterior olfactory nucleus	0.0422484	0.0236324	0.056079	0.0583239	0.0434659	0.0766276	0.0546115	0.0895185	0.0989672	0.0795348	0.0520746	0.0613713	0.0214228	67.9882	2
21	anterior pretectal nucleus	0.0291799	0.0273816	0.0318175	0.0391373	0.0294121	0.0309742	0.0252484	0.0557404	0.0457907	0.0454736	0.0321507	0.0356642	0.0091515	5.59899	1
22	arcuate nucleus	0.0951147	0.0835129	0.0729888	0.0705911	0.102452	0.0534378	0.0452547	0.0960991	0.107013	0.089089	0.0811668	0.0815199	0.0186907	2.24721	1
23	auditory ctx	0.0827516	0.0852283	0.0739877	0.0653027	0.0842069	0.073098	0.0653833	0.0957374	0.0996274	0.0712393	0.0844734	0.0800942	0.0108528	19.8568	1
24	basal amygdala	0.0739259	0.0538118	0.0734205	0.0569357	0.067861	0.0756555	0.0546279	0.078991	0.0917206	0.0724944	0.0706003	0.0700041	0.0108373	5.75727	1
25	CA1 hippocampus dorsal	0.0873891	0.0679685	0.0755391	0.0575733	0.078306	0.0764748	0.072926	0.104047	0.0969656	0.0702597	0.0854725	0.0793565	0.0126989	50.6969	2
26	CA1 hippocampus ventral	0.0690063	0.0605563	0.0738541	0.0466653	0.0585909	0.0692495	0.0528908	0.0802998	0.0761188	0.0580392	0.0687938	0.064915	0.00989307	2.58058	1
27	CA2 hippocampus	0.0602165	0.0469468	0.0517516	0.0283595	0.0497615	0.0587171	0.0397945	0.0700358	0.06875	0.0461656	0.0578275	0.0525751	0.0117601	1.89863	1
28	CA3 hippocampus dorsal	0.0700814	0.0554223	0.0580593	0.0406828	0.0610203	0.0637642	0.0447428	0.0922271	0.0796686	0.0532416	0.0760242	0.0631759	0.0146612	17.5336	1
29	CA3 hippocampus ventral	0.116324	0.110954	0.12596	0.106652	0.0861528	0.0875946	0.132535	0.107302	0.138605	0.139593	0.127036	0.116246	0.0177039	82.641	2
30	central amygdala	0.111815	0.0897655	0.106255	0.087428	0.075558	0.0767578	0.056854	0.0937705	0.115511	0.11234	0.0923785	0.0925848	0.0173876	46.9141	2
31	anterior cingulate ctx	0.133748	0.137801	0.145645	0.159654	0.0761598	0.137995	0.142242	0.141932	0.157754	0.152794	0.136955	0.138426	0.0213442	209.319	2
32	central gray	0.0558803	0.0569765	0.0666941	0.063041	0.076676	0.0799345	0.0567684	0.0847242	0.0876679	0.0694414	0.0639667	0.0692519	0.010897	12.5845	1
33	claustrum	0.0333146	0.0311888	0.0232001	0.0185555	0.0244718	0.024633	0.013307	0.0326549	0.0384814	0.0295794	0.0294928	0.0271709	0.00686897	4.3905	1
34	central medial thalamus	0.0569259	0.0484644	0.0624795	0.0599084	0.0593688	0.059386	0.0530569	0.0668445	0.0815802	0.0673454	0.0602434	0.0614185	0.00821357	7.81371	1
35	cortical amygdala	0.0873671	0.0687578	0.0844857	0.0596991	0.0939214	0.077715	0.0667273	0.0869066	0.0970207	0.0683624	0.0861669	0.0797391	0.0116706	20.1485	1
36	copula of the pyramis	0.138258	0.163968	0.12199	0.100738	0.157359	0.149867	0.133569	0.177165	0.139302	0.141674	0.141758	0.142332	0.0195663	44.2469	2
37	crus 1 of ansiform lobule	0.0716413	0.0386215	0.0776587	0.0816909	0.0498866	0.0704527	0.0494712	0.0920921	0.0792354	0.0565065	0.0630505	0.0663916	0.0155777	41.5433	2
38	crus 2 of ansiform lobule	0.0734952		0.0917586	0.0519779	0.0536842	0.0566715	0.0453039	0.0674727	0.110127	0.0340672	0.0764018	0.066096	0.0215883	19.686	1
39	diagonal band of Broca	0.114061	0.0740278	0.0506312	0.0367439	0.0966056	0.0637995	0.0322487	0.0639693	0.0765251	0.0406875	0.0662646	0.0650513	0.0239183	64.9242	2
40	dentate gyrus dorsal	0.128687	0.117733	0.1154	0.077211	0.143333	0.13675	0.113323	0.182812	0.157262	0.104858	0.158612	0.130544	0.028015	98.1643	2
41	dentate gyrus ventral	0.200868	0.169717	0.183377	0.139164	0.184425	0.202007	0.214187	0.187279	0.215811	0.203265	0.189031	0.189921	0.0208203	184.996	2
42	dorsal lateral striatum	0.0466853	0.0352285	0.04006	0.0329182	0.0465658	0.0426832	0.0304802	0.0483294	0.0571784	0.0511736	0.0424413	0.0430676	0.00768897	8.07649	1
43	dorsal medial hypothalamus	0.0751456	0.0599517	0.0537043	0.0477998	0.0659415	0.0580703	0.0340478	0.0825958	0.100942	0.0678172	0.074585	0.0655091	0.0172077	0.173824	1
44	dorsal medial striatum	0.0486773	0.0378338	0.0376265	0.0292883	0.0417266	0.0400872	0.0265738	0.0479275	0.0490413	0.039947	0.0404892	0.0399289	0.00693078	4.90979	1
45	dorsomedial tegmental area	0.0549682	0.0406448	0.0516744	0.0534542	0.0613392	0.0653681	0.0635749	0.068682	0.0776221	0.0584027	0.0543578	0.059099	0.00937533	2.71927	1
46	dorsal paragigantocellularis area	0.0711815	0.0728265	0.0858706	0.0750534	0.077745	0.0751218	0.0578319	0.0898507	0.0885839	0.079026	0.0685369	0.0765117	0.00893248	10.0715	1
47	dorsal raphe	0.0997226	0.0886275	0.105278	0.0825629	0.0954467	0.090455	0.126107	0.0961744	0.105947	0.105086	0.0932608	0.0989699	0.011137	25.4168	2
48	subiculum dorsal	0.0882927	0.0790857	0.0992794	0.0646571	0.0814391	0.0818129	0.0753284	0.119624	0.10382	0.0707575	0.097709	0.0874369	0.0154684	32.5423	2
49	extended amydala	0.0579106	0.0431671	0.0462697	0.0385131	0.0488265	0.0468113	0.0327347	0.048489	0.0487101	0.0510947	0.0532668	0.0468903	0.00656583	1.93249	1
50	ectorhinal ctx	0.593469	0.628459	0.647971	0.38384	0.519028	0.459092	0.430628	0.566249	0.601586	0.359241	0.550263	0.521802	0.0950091	177.648	2
51	endopiriform nucleus	0.0282545	0.0322546	0.0304781	0.0208078	0.0306251	0.0309205	0.0162965	0.0371845	0.0474436	0.0308026	0.0305577	0.0305114	0.00760293	5.90379	1
52	entorhinal ctx	0.267118	0.206102	0.229285	0.243628	0.25891	0.25179	0.226358	0.223671	0.266989	0.271767	0.215937	0.24196	0.0218176	206.281	2
53	external plexiform layer	0.238443	0.192608	0.191218	0.20973	0.141023	0.184263	0.176994	0.223827	0.282423	0.226529	0.212963	0.207275	0.0351755	139.92	2
54	flocculus cerebellum	0.0590649	0.0631828	0.0751091	0.0796155	0.0939557	0.0778205	0.0660517	0.0843717	0.0832976	0.084663	0.0681195	0.075932	0.0102251	26.6948	2
55	frontal association ctx	0.0495114	0.0535253	0.140202	0.212116	0.0655365	0.148569	0.110415	0.107642	0.130012	0.133263	0.136253	0.117004	0.0454769	115.732	2
56	gigantocellular reticular nucleus	0.0660689	0.0321475	0.0589106	0.0459839	0.0425725	0.063992	0.0353781	0.0735628	0.0671557	0.0460036	0.0486032	0.0527617	0.0132141	12.6055	1
57	glomerular layer	0.256771	0.198073	0.296009	0.318447	0.236236	0.28439	0.23224	0.259751	0.342705	0.299462	0.313781	0.27617	0.0414534	176.767	2
58	globus pallidus	0.0563209	0.0458373	0.0442869	0.035262	0.0468387	0.0457915	0.0296825	0.0570149	0.0601168	0.0499894	0.0503732	0.0474104	0.00866322	4.98186	1
59	granular cell layer	0.143231	0.148162	0.128685	0.12342	0.0981197	0.136749	0.126929	0.178092	0.180908	0.141339	0.122887	0.138956	0.0230069	59.8949	2
60	habenula nucleus	0.247141	0.229815	0.278161	0.290186	0.252983	0.292078	0.279311	0.215056	0.362349	0.29891	0.220935	0.26972	0.0407482	168.711	2
61	intercalated amygdala	0.0779517	0.097592	0.106358	0.17559	0.0777072	0.0870535	0.120878	0.111708	0.185161	0.261459	0.106476	0.127994	0.0541267	58.9285	2
62	inferior colliculus	0.221419	0.140433	0.17063	0.235691	0.200504	0.23969	0.241894	0.171407	0.227391	0.227716	0.168593	0.204124	0.0338573	173.941	2
63	infralimbic ctx	0.0586501	0.0501856	0.0452494	0.0412964	0.0531666	0.0458194	0.0281551	0.0517334	0.069652	0.0578364	0.0537063	0.0504955	0.0101781	69.9043	2
64	insular ctx	0.0621645	0.0734095	0.0370502	0.0533975	0.0583379	0.0583762	0.02881	0.0669241	0.0722554	0.052106	0.0619081	0.0567945	0.0130874	46.5637	2
65	interposed nucleus	0.0849736	0.0850482	0.0720274	0.0652691	0.0920856	0.0887083	0.0858145	0.112154	0.0989352	0.0662958	0.0861666	0.0852253	0.0131577	8.06743	1
66	inferior olivary complex	0.121464	0.0399026	0.0769378	0.0296652	0.0488185	0.0817295	0.00261129	0.0853609	0.108247	0.0451627	0.0836147	0.065774	0.0339271	19.4296	1
67	interpeduncular nucleus	0.046456	0.0380513	0.0146879	0.00695222	0.0473566	0.0323596	0.0222584	0.028243	0.0276633	0.0109617	-0.000192778	0.0249816	0.0149958	22.3447	1
68	lateral amygdala	0.053493	0.0436828	0.0626467	0.0592399	0.056234	0.0707726	0.062846	0.066608	0.0934269	0.0909642	0.0509994	0.0646285	0.0148314	1.91762	1
69	lateral dentate cerebellum	0.0691151	0.0640797	0.075009	0.0613976	0.0808542	0.0737266	0.0657397	0.0944125	0.0720295	0.0583145	0.0505937	0.0695702	0.0112653	2.28407	1
70	locus ceruleus	0.0404454	0.0558623	0.0539391	0.0418116	0.0647345	0.0617927	0.0685869	0.0936342	0.0766221	0.0390112	0.0608291	0.0597517	0.015709	1.84304	1
71	lateral dorsal thalamus	0.111695	0.0934869	0.0864341	0.0412518	0.079413	0.0600293	0.0517224	0.119512	0.109477	0.0568466	0.108619	0.0834988	0.0262481	13.8488	1
72	lateral geniculate	0.158933	0.164987	0.157489	0.106852	0.124907	0.148134	0.164073	0.192661	0.183973	0.192672	0.167799	0.160226	0.0252534	78.8034	2
73	lateral hypothalamus	0.171384	0.129419	0.12218	0.0971694	0.137395	0.0991396	0.0698012	0.142835	0.137492	0.106398	0.128041	0.121932	0.0261964	72.4285	2
74	lemniscal nucleus	0.0572217	0.0629371	0.0876236	0.0503553	0.0741442	0.0760573	0.0378198	0.0800356	0.0841286	0.0756048	0.0786525	0.0695073	0.0147803	44.7843	2
75	lateral orbital ctx	0.0194277	0.0226417	0.015576	0.0121972	0.0172321	0.0158228	-0.00362348	0.0211934	0.027619	0.01411	0.0167333	0.0162664	0.0075223	6.12102	1
76	lateral posterior thalamus	0.199403	0.170757	0.167728	0.156069	0.166557	0.163771	0.155322	0.160886	0.22648	0.23277	0.147299	0.177004	0.0278296	134.036	2
77	lateral preoptic area	0.0559779	0.0406193	0.0353123	0.0275465	0.0424743	0.0450204	0.0343959	0.0452525	0.0492806	0.0374186	0.0493845	0.0420621	0.00772923	3.47831	1
78	lateral septum	0.0847413	0.0596432	0.0728327	0.053181	0.0675738	0.0641863	0.0544157	0.086118	0.0871869	0.0748825	0.0829228	0.0716076	0.0121192	52.68	2
79	primary motor ctx	0.0476066	0.05712	0.0459035	0.0534	0.0328465	0.0434481	0.0397403	0.0516388	0.0690823	0.0569972	0.0302198	0.0480003	0.0108303	46.6029	2
80	secondary motor ctx	0.092081	0.0988169	0.0913268	0.107807	0.043795	0.111719	0.0885229	0.102079	0.105832	0.111232	0.0931559	0.0951244	0.0180359	154.753	2
81	magnocellular preoptic nucleus	0.0804028	0.0816288	0.0761783	0.0624466	0.108417	0.079677	0.0508976	0.0901109	0.0736873	0.0715333	0.0925245	0.078864	0.0145745	29.9693	2
82	medial dorsal thalamus	0.0830082	0.102011	0.118819	0.0921335	0.0817606	0.0788224	0.101317	0.113499	0.140259	0.102018	0.105512	0.101742	0.0173095	58.5882	2
83	medial amygdala	0.191877	0.174175	0.180927	0.187582	0.218128	0.19143	0.0993687	0.182718	0.225275	0.222522	0.203374	0.188852	0.0328479	122.647	2
84	medial cerebellar nucleus	0.060962	0.0448333	0.0523419	0.0393897	0.0758245	0.0681098	0.0505224	0.0686084	0.0759975	0.0672274	0.0546606	0.0598616	0.0117973	8.04478	1
85	medial geniculate	0.178334	0.146042	0.137657	0.103321	0.129051	0.160934	0.12707	0.203015	0.175352	0.155074	0.156309	0.152014	0.0264716	43.5018	2
86	medial mammillary nucleus	0.262194	0.232732	0.191467	0.185019	0.247819	0.151679	0.126556	0.287899	0.226244	0.221809	0.26725	0.218243	0.0476777	60.1915	2
87	median raphe nucleus	0.0487381	0.0466606	0.0543455	0.050171	0.0526305	0.0701313	0.0429681	0.0676967	0.0732473	0.0613525	0.0529447	0.0564442	0.00966555	0.524002	1
88	medial orbital ctx	0.0477647	0.0240697	0.112087	0.129169	0.136062	0.120706	0.103544	0.187662	0.107139	0.0916121	0.117517	0.10703	0.0413431	195.489	2
89	medial preoptic area	0.0618669	0.0395153	0.0240924	0.02043	0.0387562	0.0390344	0.0220525	0.0477077	0.0508386	0.0346135	0.0363159	0.0377476	0.0120706	3.72094	1
90	medial pretectal area	0.0939603	0.0809957	0.10338	0.357406	0.0715783	0.134795	0.323416	0.0571294	0.24782	0.260214	0.0457379	0.161494	0.108421	132.571	2
91	medial septum	0.0728648	0.0420031	0.0676118	0.0669827	0.0561539	0.0754878	0.0690536	0.0707431	0.083209	0.0776334	0.0637007	0.0677676	0.0106504	24.6674	1
92	neural lobe pituitary	0.278473	0.17402	0.150141	0.150166	0.17353	0.24454	0.226438	0.246193	0.327592	0.344562	0.171004	0.22606	0.0659668	26.353	2
93	olivary nucleus	0.0626734	0.0558852	0.0388679	0.0482159	0.0684204	0.0697384	0.0541066	0.0642732	0.0512367	0.0342319	0.0437173	0.0537606	0.0113054	6.2546	1
94	paraventricular hypothalamus	0.0671783	0.0424989	0.0509112	0.0542789	0.0512751	0.0603259	0.0410197	0.0609412	0.0783984	0.0651748	0.0544304	0.0569484	0.0104637	-2.42068	1
95	periaqueductal gray	0.0819827	0.0733719	0.084661	0.0563002	0.074514	0.082091	0.0713759	0.0840979	0.0901303	0.0777646	0.076576	0.0775332	0.00857753	12.1905	1
96	parabrachial nucleus	0.0654528	0.0589116	0.0579153	0.0642532	0.0704528	0.0753854	0.0709731	0.0697121	0.0861576	0.0766621	0.0602441	0.0687382	0.00818006	19.6221	1
97	parvicellular reticular area	0.101986	0.0603661	0.0976339	0.0784636	0.0640427	0.0942466	0.0686281	0.101564	0.102672	0.0741086	0.0683245	0.0829124	0.016028	45.3921	2
98	parafascicular thalamus	0.058953	0.0540733	0.0665355	0.0588432	0.0636575	0.0664784	0.072963	0.0753434	0.0942473	0.0888201	0.0602517	0.069106	0.0121749	26.5264	2
99	paraflocculus cerebellum	0.133776	0.121968	0.12485	0.101345	0.122245	0.118818	0.111964	0.167359	0.13813	0.118682	0.132482	0.126511	0.0162341	88.8706	2
100	posterior hypothalamus	0.0942904	0.0926155	0.0795578	0.0682012	0.0966007	0.0841625	0.0636141	0.105646	0.122869	0.0926468	0.0981319	0.0907578	0.015884	5.04655	1
101	pineal gland	0.611186	0.429628	0.813864	1.01515	0.756998	0.769755	0.871658	0.738591	0.85503	0.933328	0.794922	0.780919	0.150092	-66.7772	2
102	caudal piriform ctx	0.101362	0.0786357	0.0951125	0.0608915	0.088062	0.0960706	0.0454774	0.098478	0.108571	0.0730043	0.0921299	0.085254	0.0181332	34.6226	2
103	rostral piriform ctx	0.0206218	0.0202202	0.0198233	0.0308927	0.0308192	0.0213293	0.0148861	0.033405	0.0428507	0.0232176	0.0189307	0.0251815	0.00787462	29.4242	2
104	premammillary nucleus	0.177266	0.132913	0.11006	0.107254	0.147256	0.0832124	0.0753692	0.144252	0.154194	0.126527	0.11355	0.124714	0.0292212	31.0232	2
105	paramedian lobule	0.106476	0.0809953	0.0811275	0.0679387	0.0885581	0.0922189	0.119993	0.11707	0.11253	0.071938	0.0868042	0.0932409	0.0172833	33.5639	2
106	pontine nuclei	0.010696	0.00854245	0.00548839	0.00373641	0.0167096	0.0307879	0.014731	0.0180171	0.0227618	0.031141	0.0130762	0.0159716	0.00880606	25.9433	2
107	pontine reticular nucleus caudal	0.0307163	0.0274081	0.0421656	0.026031	0.0359293	0.0444012	0.0255289	0.0511915	0.0447288	0.0309851	0.0315832	0.0355154	0.00835796	1.74714	1
108	pontine reticular nucleus oral	0.0440057	0.0415522	0.0514332	0.0314977	0.0403281	0.0566558	0.0429646	0.0625123	0.0588099	0.0349354	0.0430746	0.0461609	0.00946754	1.38215	1
109	posterior thalamus	0.0702731	0.0613444	0.0661307	0.0520612	0.0687712	0.0645936	0.0534271	0.0809212	0.0841673	0.0760747	0.0630344	0.0673453	0.00974703	7.68425	1
110	periolivary nucleus	0.0470821	0.0416657	0.0366697	0.0228639	0.0504183	0.0555769	0.0340148	0.0444646	0.0444576	0.0101682	0.030893	0.038025	0.0124843	2.64548	1
111	prerubral field	0.0684091	0.0597513	0.0612714	0.0455445	0.0704417	0.0647014	0.0511766	0.0809803	0.0820078	0.0657323	0.0600728	0.0645536	0.0105297	0.886121	1
112	principal sensory nucleus trigeminal	0.0786776	0.061437	0.0867311	0.0860453	0.0633899	0.085416	0.0544754	0.0870591	0.0970621	0.0677731	0.073261	0.0764843	0.012738	24.5452	1
113	precuniform nucleus	0.0601362	0.0523434	0.0667969	0.0410648	0.057725	0.0749886	0.053487	0.0702375	0.0707654	0.0509099	0.0467779	0.0586575	0.0104184	0.477886	1
114	perirhinal ctx	0.228259	0.23306	0.191784	0.192089	0.251337	0.202805	0.127609	0.282866	0.230813	0.181951	0.208214	0.21189	0.0387999	211.526	2
115	prelimbic ctx	0.0444985	0.048042	0.0416373	0.0420227	0.046506	0.0436276	0.0347339	0.0540901	0.0647063	0.0561622	0.0493104	0.0477579	0.00780267	46.9162	2
116	parietal ctx	0.0788367	0.0731402	0.063018	0.0618123	0.0616817	0.0542873	0.0706885	0.0645792	0.0914366	0.0902157	0.0515446	0.0692037	0.0126186	44.86	2
117	pedunculopontine tegmental area	0.0616045	0.0519597	0.0714155	0.0485129	0.0626431	0.0703504	0.0645598	0.0741697	0.079849	0.0522803	0.0641533	0.0637726	0.00943615	4.16335	1
118	paraventricular thalamus	0.0749348	0.0875656	0.146257	0.213995	0.0815097	0.099251	0.171492	0.0895853	0.149395	0.252043	0.0839834	0.131819	0.0573315	170.116	2
119	retrochiasmatic nucleus	0.176366	0.0871465	0.0834017	0.0542123	0.10781	0.0626305	0.045192	0.120611	0.0750318	0.0770513	0.105101	0.0904139	0.034929	30.8885	2
120	reuniens nucleus	0.069348	0.053531	0.0557787	0.0556533	0.0559926	0.063414	0.0343739	0.0683755	0.0805813	0.0578542	0.0648685	0.0599792	0.0111698	1.62461	1
121	raphe linear	0.0557702	0.0541803	0.0391251	0.0396232	0.0622607	0.0819516	0.0514165	0.0458786	0.0913958	0.0814726	0.043298	0.0587611	0.0175075	8.18879	1
122	raphe magnus	0.0341034	0.0166962	0.0259091	0.0112851	0.029504	0.0479455	0.0152249	0.0476	0.0400174	0.0123457	0.0233425	0.027634	0.0128131	1.9544	1
123	raphe obscurus nucleus	0.0393109	0.0165965	0.075905	0.043844	0.0434364	0.057474	0.0206057	0.0831244	0.0591888	0.050225	0.0532529	0.0493603	0.0192821	3.93577	1
124	red nucleus	0.0559367	0.0519787	0.0451577	0.0308353	0.0476323	0.0640024	0.0502543	0.0574247	0.0662484	0.0488306	0.0413266	0.0508753	0.00962448	-1.9621	1
125	retrosplenial caudal ctx	0.482885	0.434363	0.396798	0.354511	0.395313	0.489693	0.407432	0.443385	0.507649	0.389154	0.428511	0.429972	0.0454989	283.988	3
126	retrosplenial rostral ctx	0.297731	0.284131	0.272746	0.23472	0.175205	0.337567	0.21056	0.258393	0.326349	0.281597	0.241334	0.265485	0.0460704	335.928	3
127	reticular thalamus	0.0702064	0.0547541	0.060228	0.0477705	0.0606012	0.0636729	0.042759	0.0828847	0.081937	0.0628024	0.0737983	0.0637649	0.012209	5.70673	1
128	reticular nucleus midbrain	0.0909012	0.0681462	0.059451	0.0541296	0.0768834	0.0812544	0.0586013	0.089141	0.0826026	0.0768311	0.0690096	0.0733592	0.011894	28.1813	2
129	reticulotegmental nucleus	0.0387754	0.0178136	0.0326189	0.0227649	0.0279218	0.0430422	0.0182018	0.0281344	0.0514362	0.0301095	0.0329505	0.0312517	0.00978315	1.6988	1
130	primary somatosensory ctx barrel field	0.0476078	0.0471812	0.0475233	0.0542429	0.050791	0.0440949	0.038209	0.0546147	0.0697657	0.0570414	0.0450531	0.0505568	0.0079484	6.75655	1
131	primary somatosensory ctx forelimb	0.0376082	0.0370366	0.0358498	0.0441868	0.0321541	0.0342736	0.0323941	0.0409077	0.0517285	0.051017	0.032519	0.0390614	0.00679228	12.5502	1
132	primary somatosensory ctx hindlimb	0.0353891	0.0485338	0.0528412	0.0475275	0.0345533	0.0374654	0.039469	0.0437383	0.0659809	0.0586306	0.0352432	0.0453975	0.00995565	25.339	2
133	primary somatosensory ctx jaw	0.0391614	0.0403811	0.0289949	0.0304793	0.0306201	0.0276764	0.0236271	0.0389554	0.0489699	0.0352838	0.0353942	0.034504	0.00683085	7.72193	1
134	primary somatosensory ctx shoulder	0.0397727	0.0404469	0.0404582	0.046219	0.0420005	0.029514	0.0339581	0.0461129	0.068999	0.048367	0.0399122	0.043251	0.00963737	11.7052	1
135	primary somatosensory ctx trunk	0.0623532	0.0395437	0.0542325	0.0578767	0.0482158	0.0422042	0.0536097	0.0591314	0.0729565	0.062201	0.0381303	0.0536777	0.0103143	23.751	1
136	primary somatosensory ctx upper lip	0.0514986	0.062921	0.0437119	0.0531038	0.0470659	0.0417105	0.0342829	0.0519187	0.0629499	0.0519003	0.0483223	0.0499442	0.00809319	10.4538	1
137	secondary somaotsensory ctx	0.0628784	0.0799888	0.0510941	0.0685042	0.0588845	0.0519624	0.0402319	0.06991	0.0786079	0.0585699	0.0630941	0.0621569	0.0113658	25.6339	2
138	suprachiasmatic nucleus	0.0257885	0.0166065	2.32054e-05	-0.0162364	0.0371905	0.0162345	0.0136435	0.0270275	0.0122653	0.0263177	0.0263749	0.0168396	0.0141008	-1.65301	1
139	substantia innominata	0.0725228	0.0732286	0.0450818	0.0504798	0.0926081	0.0775393	0.0438324	0.0758959	0.0685738	0.0529288	0.0827089	0.0668546	0.0155282	1.40794	1
140	simple lobule cerebellum	0.0565316	0.0364025	0.0730863	0.104282	0.0436122	0.0525761	0.026204	0.0513749	0.0500267	0.0487106	0.0294919	0.0520272	0.0206699	53.0042	2
141	substantia nigra compacta	0.0931631	0.0729358	0.0601026	0.0512061	0.0789354	0.0755627	0.0716918	0.076258	0.0816699	0.0680167	0.0721636	0.0728823	0.0104557	13.3424	1
142	substantia nigra reticularis	0.207246	0.143071	0.0909128	0.08035	0.127758	0.126829	0.0881024	0.161556	0.126761	0.11531	0.142893	0.128254	0.0347144	50.4296	2
143	supraoptic nucleus	0.119775	0.0660322	0.0288816	0.0346311	0.0814877	0.0722624	0.0338902	0.0555406	0.0653599	0.0354449	0.0579212	0.0592024	0.0255201	22.1904	1
144	solitary tract nucleus	0.0607965	0.0488063	0.0981227	0.0887726	0.0619408	0.0771883	0.0403925	0.0873631	0.0966326	0.0674707	0.0630803	0.0718697	0.0183328	15.9691	1
145	bed nucleus stria terminalis	0.0461445	0.0369586	0.0452124	0.0424257	0.0328667	0.0425556	0.0374765	0.0500253	0.0551334	0.0396994	0.046479	0.0431797	0.00606194	5.6983	1
146	subthalamic nucleus	0.122517	0.111975	0.0685544	0.0750396	0.137222	0.0938036	0.0643662	0.136187	0.107594	0.0988566	0.099921	0.101458	0.0239336	13.3962	1
147	superior colliculus	0.119172	0.127378	0.157095	0.163892	0.127211	0.130081	0.1417	0.118529	0.179285	0.191398	0.110207	0.142359	0.0255726	148.264	2
148	sub coeruleus nucleus	0.0491551	0.0462799	0.0549258	0.0343596	0.0467512	0.0627454	0.0422782	0.0659028	0.0635638	0.0384526	0.0468944	0.050119	0.00998078	1.85182	1
149	supramammillary nucleus	0.244043	0.227389	0.161466	0.161145	0.286186	0.164278	0.110563	0.292943	0.220373	0.1723	0.31271	0.213945	0.0623573	92.2687	2
150	temporal ctx	0.285905	0.329512	0.340075	0.201058	0.295232	0.230833	0.31668	0.399327	0.323164	0.182645	0.343629	0.295278	0.0628005	146.832	2
151	triangular septal nucleus	0.0435693	0.042481	0.0784441	0.0640436	0.0534593	0.0553615	0.101143	0.0599934	0.0633798	0.0888505	0.065426	0.0651047	0.0172601	12.5237	1
152	tenia tecta ctx	0.0832898	0.0507627	0.170469	0.166912	0.166817	0.150429	0.0786692	0.136305	0.171706	0.15143	0.107813	0.130418	0.0411175	204.127	2
153	olfactory tubercles	0.0748966	0.0513092	0.0537223	0.0379337	0.0726105	0.0447313	0.020732	0.0494235	0.0597378	0.0307402	0.0592903	0.0504661	0.0157441	30.4475	2
154	trapezoid body	0.0325898	0.0320765	0.0422016	0.0153019	0.0329507	0.0421533	0.0292971	0.0471916	0.0378157	0.0187094	0.037884	0.0334701	0.00927677	2.85696	1
156	visual 1 ctx	0.372371	0.31471	0.337016	0.270131	0.303902	0.346792	0.258674	0.315415	0.361994	0.267365	0.319846	0.315292	0.0364271	467.981	3
157	visual 2 ctx	0.242048	0.228222	0.209322	0.162509	0.170668	0.202971	0.178433	0.209818	0.261116	0.144658	0.212391	0.202014	0.0335674	211.769	2
158	ventral anterior thalamus	0.0595707	0.0492769	0.0570551	0.0364224	0.0492991	0.0500189	0.031485	0.065249	0.0640617	0.0536013	0.0563231	0.052033	0.0100331	3.40708	1
159	cochlear nucleus	0.124461	0.106859	0.123199	0.0872345	0.105107	0.0984755	0.0749274	0.123578	0.109691	0.0908739	0.113558	0.105269	0.0154185	22.0497	1
160	vestibular nucleus	0.0978075	0.0944345	0.119719	0.0926002	0.0908885	0.105708	0.0957597	0.130172	0.127193	0.109662	0.101242	0.105926	0.0133871	39.239	2
161	ventrolateral thalamus	0.0590834	0.0533415	0.0553135	0.0440956	0.0553061	0.0491299	0.0438801	0.0750354	0.0803841	0.0546895	0.0672866	0.0579587	0.0112701	4.06453	1
162	ventral lateral striatum	0.0461052	0.0404052	0.0393038	0.0337253	0.0433831	0.0387186	0.031463	0.0449515	0.0572553	0.0503839	0.0407357	0.0424028	0.00694382	12.5109	1
163	ventromedial thalamus	0.0623461	0.0558545	0.062969	0.050403	0.0704859	0.0606249	0.0406382	0.0819025	0.0861877	0.0520457	0.0700359	0.0630449	0.0129206	-0.125044	1
164	ventral medial hypothalamus	0.107353	0.0834424	0.0742418	0.0657677	0.0762853	0.0639325	0.0462033	0.104058	0.103278	0.0813412	0.0847902	0.0809721	0.0179518	13.5122	1
165	ventral medial striatum	0.0355609	0.0293367	0.0249322	0.0175515	0.0280294	0.0267737	0.0195385	0.0374409	0.0389859	0.0270376	0.0325978	0.0288895	0.00656312	1.01075	1
166	ventral orbital ctx	0.0128914	0.00888405	0.0309623	0.0328379	0.0243994	0.0246504	-0.00362662	0.0161918	0.0254575	0.0101558	0.0238128	0.0187834	0.0104348	27.6685	2
167	ventral pallidum	0.0418729	0.0401026	0.0296388	0.0222179	0.0422933	0.0360136	0.0199377	0.0414209	0.0467739	0.0262464	0.0370581	0.0348706	0.00856536	0.903354	1
168	ventral posteriolateral thalamus	0.079019	0.0794161	0.0666532	0.0543874	0.0654036	0.0672361	0.0604145	0.0845936	0.0884864	0.0692686	0.0775827	0.0720419	0.0100566	4.79689	1
169	ventral posteriolmedial thalamus	0.0751379	0.0634223	0.0645289	0.051615	0.069824	0.0617962	0.0585731	0.0835372	0.0843978	0.0733927	0.0706807	0.0688096	0.00964107	6.04167	1
170	ventral subiculum	0.15138	0.132188	0.143937	0.129545	0.140924	0.157582	0.154666	0.166941	0.194767	0.153437	0.166703	0.153825	0.0174691	124.943	2
171	ventral tegmental area	0.0837008	0.0646678	0.0479995	0.0294294	0.0917572	0.0804469	0.0485948	0.0719846	0.0781897	0.0629407	0.0554473	0.0650144	0.0176996	36.8089	2
172	white matter	0.0762211	0.0606016	0.0642663	0.0475089	0.0640154	0.0653372	0.0447941	0.0829991	0.0783239	0.0599779	0.0689269	0.0648157	0.011293	39.7195	2
173	white matter	0.0868318	0.0619527	0.0588825	0.0650575	0.0898504	0.0683457	0.0527417	0.096544	0.090389	0.0816158	0.0732431	0.0750413	0.0140677	32.6186	2
174	zona incerta	0.0859151	0.0732068	0.0714088	0.0593554	0.0841592	0.0748069	0.0545962	0.0987038	0.0976372	0.078685	0.0798402	0.0780286	0.0131103	8.85716	1
Sensory		0.202029	0.175869	0.186049	0.176777	0.16512	0.190939	0.169863	0.189522	0.222998	0.186117	0.180519	0.185982	0.0153053	193.044	2
Memory		0.251455	0.229832	0.228293	0.207154	0.221871	0.242747	0.215227	0.249613	0.270109	0.226696	0.233928	0.234266	0.017193	251.624	3
Whole Brain		0.103117	0.0934461	0.0940224	0.0891149	0.0932491	0.0989457	0.0812062	0.107641	0.116191	0.0980991	0.0932726	0.0971186	0.0089689	100.485	2

## Sheet: Sheet2
Reg. Num	Reg. Name	Ave	Std. Dev.	Reg. Type
1	10th cerebellar lobule	0.0691866	0.0138594	1
2	1st cerebellar lobule	0.0464516	0.00986039	1
3	2nd cerebellar lobule	0.0702929	0.0147623	2
4	3rd cerebellar lobule	0.0696997	0.0120926	2
5	4th cerebellar lobule	0.065457	0.0236369	2
6	5th cerebellar lobule	0.0941264	0.0345204	2
7	motor trigeminal nucleus	0.0570067	0.00934472	1
8	root of trigeminal nerve	0.105464	0.0177315	2
9	6th cerebellar lobule	0.0683995	0.0211287	2
10	7th cerebellar lobule	0.0744593	0.0212891	1
11	facial nucleus	0.0629742	0.0132897	1
12	8th cerebellar lobule	0.0556624	0.0144077	1
13	9th cerebellar lobule	0.0607438	0.0134771	1
14	anterior thalamus	0.0592834	0.00819197	2
15	anterior amygdala	0.0464624	0.0098055	1
16	accumbens core	0.0209289	0.0065457	1
17	accumbens shell	0.0219357	0.00735127	1
18	anterior hypothalamus	0.060729	0.01383	1
19	anterior lobe pituitary	0.259015	0.0393588	2
20	anterior olfactory nucleus	0.0613713	0.0214228	2
21	anterior pretectal nucleus	0.0356642	0.0091515	1
22	arcuate nucleus	0.0815199	0.0186907	1
23	auditory ctx	0.0800942	0.0108528	1
24	basal amygdala	0.0700041	0.0108373	1
25	CA1 hippocampus dorsal	0.0793565	0.0126989	2
26	CA1 hippocampus ventral	0.064915	0.00989307	1
27	CA2 hippocampus	0.0525751	0.0117601	1
28	CA3 hippocampus dorsal	0.0631759	0.0146612	1
29	CA3 hippocampus ventral	0.116246	0.0177039	2
30	central amygdala	0.0925848	0.0173876	2
31	anterior cingulate ctx	0.138426	0.0213442	2
32	central gray	0.0692519	0.010897	1
33	claustrum	0.0271709	0.00686897	1
34	central medial thalamus	0.0614185	0.00821357	1
35	cortical amygdala	0.0797391	0.0116706	1
36	copula of the pyramis	0.142332	0.0195663	2
37	crus 1 of ansiform lobule	0.0663916	0.0155777	2
38	crus 2 of ansiform lobule	0.066096	0.0215883	1
39	diagonal band of Broca	0.0650513	0.0239183	2
40	dentate gyrus dorsal	0.130544	0.028015	2
41	dentate gyrus ventral	0.189921	0.0208203	2
42	dorsal lateral striatum	0.0430676	0.00768897	1
43	dorsal medial hypothalamus	0.0655091	0.0172077	1
44	dorsal medial striatum	0.0399289	0.00693078	1
45	dorsomedial tegmental area	0.059099	0.00937533	1
46	dorsal paragigantocellularis area	0.0765117	0.00893248	1
47	dorsal raphe	0.0989699	0.011137	2
48	subiculum dorsal	0.0874369	0.0154684	2
49	extended amydala	0.0468903	0.00656583	1
50	ectorhinal ctx	0.521802	0.0950091	2
51	endopiriform nucleus	0.0305114	0.00760293	1
52	entorhinal ctx	0.24196	0.0218176	2
53	external plexiform layer	0.207275	0.0351755	2
54	flocculus cerebellum	0.075932	0.0102251	2
55	frontal association ctx	0.117004	0.0454769	2
56	gigantocellular reticular nucleus	0.0527617	0.0132141	1
57	glomerular layer	0.27617	0.0414534	2
58	globus pallidus	0.0474104	0.00866322	1
59	granular cell layer	0.138956	0.0230069	2
60	habenula nucleus	0.26972	0.0407482	2
61	intercalated amygdala	0.127994	0.0541267	2
62	inferior colliculus	0.204124	0.0338573	2
63	infralimbic ctx	0.0504955	0.0101781	2
64	insular ctx	0.0567945	0.0130874	2
65	interposed nucleus	0.0852253	0.0131577	1
66	inferior olivary complex	0.065774	0.0339271	1
67	interpeduncular nucleus	0.0249816	0.0149958	1
68	lateral amygdala	0.0646285	0.0148314	1
69	lateral dentate cerebellum	0.0695702	0.0112653	1
70	locus ceruleus	0.0597517	0.015709	1
71	lateral dorsal thalamus	0.0834988	0.0262481	1
72	lateral geniculate	0.160226	0.0252534	2
73	lateral hypothalamus	0.121932	0.0261964	2
74	lemniscal nucleus	0.0695073	0.0147803	2
75	lateral orbital ctx	0.0162664	0.0075223	1
76	lateral posterior thalamus	0.177004	0.0278296	2
77	lateral preoptic area	0.0420621	0.00772923	1
78	lateral septum	0.0716076	0.0121192	2
79	primary motor ctx	0.0480003	0.0108303	2
80	secondary motor ctx	0.0951244	0.0180359	2
81	magnocellular preoptic nucleus	0.078864	0.0145745	2
82	medial dorsal thalamus	0.101742	0.0173095	2
83	medial amygdala	0.188852	0.0328479	2
84	medial cerebellar nucleus	0.0598616	0.0117973	1
85	medial geniculate	0.152014	0.0264716	2
86	medial mammillary nucleus	0.218243	0.0476777	2
87	median raphe nucleus	0.0564442	0.00966555	1
88	medial orbital ctx	0.10703	0.0413431	2
89	medial preoptic area	0.0377476	0.0120706	1
90	medial pretectal area	0.161494	0.108421	2
91	medial septum	0.0677676	0.0106504	1
92	neural lobe pituitary	0.22606	0.0659668	2
93	olivary nucleus	0.0537606	0.0113054	1
94	paraventricular hypothalamus	0.0569484	0.0104637	1
95	periaqueductal gray	0.0775332	0.00857753	1
96	parabrachial nucleus	0.0687382	0.00818006	1
97	parvicellular reticular area	0.0829124	0.016028	2
98	parafascicular thalamus	0.069106	0.0121749	2
99	paraflocculus cerebellum	0.126511	0.0162341	2
100	posterior hypothalamus	0.0907578	0.015884	1
101	pineal gland	0.780919	0.150092	2
102	caudal piriform ctx	0.085254	0.0181332	2
103	rostral piriform ctx	0.0251815	0.00787462	2
104	premammillary nucleus	0.124714	0.0292212	2
105	paramedian lobule	0.0932409	0.0172833	2
106	pontine nuclei	0.0159716	0.00880606	2
107	pontine reticular nucleus caudal	0.0355154	0.00835796	1
108	pontine reticular nucleus oral	0.0461609	0.00946754	1
109	posterior thalamus	0.0673453	0.00974703	1
110	periolivary nucleus	0.038025	0.0124843	1
111	prerubral field	0.0645536	0.0105297	1
112	principal sensory nucleus trigeminal	0.0764843	0.012738	1
113	precuniform nucleus	0.0586575	0.0104184	1
114	perirhinal ctx	0.21189	0.0387999	2
115	prelimbic ctx	0.0477579	0.00780267	2
116	parietal ctx	0.0692037	0.0126186	2
117	pedunculopontine tegmental area	0.0637726	0.00943615	1
118	paraventricular thalamus	0.131819	0.0573315	2
119	retrochiasmatic nucleus	0.0904139	0.034929	2
120	reuniens nucleus	0.0599792	0.0111698	1
121	raphe linear	0.0587611	0.0175075	1
122	raphe magnus	0.027634	0.0128131	1
123	raphe obscurus nucleus	0.0493603	0.0192821	1
124	red nucleus	0.0508753	0.00962448	1
125	retrosplenial caudal ctx	0.429972	0.0454989	3
126	retrosplenial rostral ctx	0.265485	0.0460704	3
127	reticular thalamus	0.0637649	0.012209	1
128	reticular nucleus midbrain	0.0733592	0.011894	2
129	reticulotegmental nucleus	0.0312517	0.00978315	1
130	primary somatosensory ctx barrel field	0.0505568	0.0079484	1
131	primary somatosensory ctx forelimb	0.0390614	0.00679228	1
132	primary somatosensory ctx hindlimb	0.0453975	0.00995565	2
133	primary somatosensory ctx jaw	0.034504	0.00683085	1
134	primary somatosensory ctx shoulder	0.043251	0.00963737	1
135	primary somatosensory ctx trunk	0.0536777	0.0103143	1
136	primary somatosensory ctx upper lip	0.0499442	0.00809319	1
137	secondary somaotsensory ctx	0.0621569	0.0113658	2
138	suprachiasmatic nucleus	0.0168396	0.0141008	1
139	substantia innominata	0.0668546	0.0155282	1
140	simple lobule cerebellum	0.0520272	0.0206699	2
141	substantia nigra compacta	0.0728823	0.0104557	1
142	substantia nigra reticularis	0.128254	0.0347144	2
143	supraoptic nucleus	0.0592024	0.0255201	1
144	solitary tract nucleus	0.0718697	0.0183328	1
145	bed nucleus stria terminalis	0.0431797	0.00606194	1
146	subthalamic nucleus	0.101458	0.0239336	1
147	superior colliculus	0.142359	0.0255726	2
148	sub coeruleus nucleus	0.050119	0.00998078	1
149	supramammillary nucleus	0.213945	0.0623573	2
150	temporal ctx	0.295278	0.0628005	2
151	triangular septal nucleus	0.0651047	0.0172601	1
152	tenia tecta ctx	0.130418	0.0411175	2
153	olfactory tubercles	0.0504661	0.0157441	2
154	trapezoid body	0.0334701	0.00927677	1
156	visual 1 ctx	0.315292	0.0364271	3
157	visual 2 ctx	0.202014	0.0335674	2
158	ventral anterior thalamus	0.052033	0.0100331	1
159	cochlear nucleus	0.105269	0.0154185	1
160	vestibular nucleus	0.105926	0.0133871	2
161	ventrolateral thalamus	0.0579587	0.0112701	1
162	ventral lateral striatum	0.0424028	0.00694382	1
163	ventromedial thalamus	0.0630449	0.0129206	1
164	ventral medial hypothalamus	0.0809721	0.0179518	1
165	ventral medial striatum	0.0288895	0.00656312	1
166	ventral orbital ctx	0.0187834	0.0104348	2
167	ventral pallidum	0.0348706	0.00856536	1
168	ventral posteriolateral thalamus	0.0720419	0.0100566	1
169	ventral posteriolmedial thalamus	0.0688096	0.00964107	1
170	ventral subiculum	0.153825	0.0174691	2
171	ventral tegmental area	0.0650144	0.0176996	2
172	white matter	0.0648157	0.011293	2
173	white matter	0.0750413	0.0140677	2
174	zona incerta	0.0780286	0.0131103	1
Sensory		0.185982	0.0153053	2
Memory		0.234266	0.017193	3
Whole Brain		0.0971186	0.0089689	2
