# Supplementary material for: Dataset on a 173 region awake resting state quantitative cerebral blood volume rat brain atlas and regional changes to cerebral blood volume under isoflurane anesthetization and CO2 challenge
Source: Data Brief. 2018 Jan 31;17:393–6. doi: 10.1016/j.dib.2018.01.021 (PMC5988288; doi:10.1016/j.dib.2018.01.021)
Supplement: Supplementary file 3 — Supplementary material [file mmc3.xlsx]

## Sheet: Sheet1
Reg. Num	Reg. Name	Animal qCBV Change											Ave	Std Dev	p-val	pFDR	Sig	Reg Type
		1	2	3	4	5	6	7	8	9	10	11
1	10th cerebellar lobule	0.0129841	0.00922904	0.00518017	0.0217191	0.00967508	0.00353866	-0.00218005	0.00379857	0.00160806	0.00938931	0.00497259	0.00726496	0.00612387	0.00377437	0.00548993	1	1
2	1st cerebellar lobule	0.00294876	0.0135933	0.00237277	0.0185809	0.0140728	0.00887634	-0.00173603	0.0097473	0.00927725	0.0195194	0.00486676	0.00928359	0.00648026	0.00109095	0.00215807	1	1
3	2nd cerebellar lobule	-0.013067	-0.00966594	-0.00111817	0.0129932	0.00231292	0.00369997	-0.0103315	0.00259003	-0.0159346	0.00466384	-0.0010062	-0.00226031	0.00845961	0.417909	0.162734	0	2
4	3rd cerebellar lobule	-0.0113335	-0.0046273	-0.00532153	0.0112121	-0.0011473	0.00357654	-0.0134409	0.000143187	-0.0096883	3.93464e-05	-0.0018213	-0.00294626	0.00674451	0.197238	0.103768	0	2
5	4th cerebellar lobule	-0.00938767	-0.00333862	-0.00475625	-0.00592243	0.00101619	-0.000606386	-0.012818	-0.0039985	-0.0166427	0.0040067	-0.0024346	-0.00498929	0.00575086	0.0207078	0.0179664	1	2
6	5th cerebellar lobule	-0.0187818	-0.00830406	-0.00755166	-0.0204698	-0.00890737	-0.0107187	-0.0231443	-0.00433482	-0.0275799	-0.0137708	-0.00756276	-0.0137387	0.00724655	0.000132929	0.000657387	1	2
7	motor trigeminal nucleus	0.00207057	-0.0011329	-0.00351837	0.0128968	0.00948817	0.00530278	-0.00491531	0.0068503	0.00165502	0.0160162	-0.00027689	0.00403967	0.00641968	0.0746322	0.0479332	0	1
8	root of trigeminal nerve	-0.00725703	-0.0020926	-0.00870286	0.0102484	0.00745527	-0.00381535	-0.00798126	0.00322356	-0.00268163	0.00489633	-0.00236692	-0.000824919	0.00611499	0.678712	0.217955	0	2
9	6th cerebellar lobule	-0.012374	0.00145072	-0.0167768	0.00708504	0.00855812	-0.00128921	-0.00721477	-0.0034286	-0.0126933	0.00156351	-0.000143108	-0.00320567	0.00784008	0.225084	0.10913	0	2
10	7th cerebellar lobule	-0.011141		-0.00979153	0.0139867		0.0125617	-0.0155162	-0.00489787	-0.0180801	0.000902097	-0.00416616	-0.00401584	0.0107398	0.321119	0.132339	0	1
11	facial nucleus	-0.00102952	-0.00387098	0.0037382	0.0118378	0.00654329	0.00437289	0.00611015	0.00210609	0.00222141	0.0176485	-0.00848265	0.00374501	0.00679532	0.11198	0.0667212	0	1
12	8th cerebellar lobule	-0.0050812		-0.00422849	0.0106749	0.00110202	0.0110779	-0.00388052	0.00740265	-0.0102844	0.0108773	0.00288104	0.00205411	0.00735958	0.424088	0.16385	0	1
13	9th cerebellar lobule	0.00355997	0.0106904	-0.00557318	0.0143508	0.016773	0.00775072	-0.00113153	-0.000603348	-0.000668803	0.0187862	0.000398214	0.0058484	0.00788727	0.041001	0.0293864	1	1
14	anterior thalamus	-0.00837665	0.00763242	0.00111256	-0.00465252	0.00406008	0.000512552	-0.00295498	-0.00121659	-0.00969196	0.00454923	0.00573445	-0.000299218	0.00543385	0.865236	0.253192	0	2
15	anterior amygdala	-0.0134445	-0.0138652	-0.00191979	0.00306375	0.00205352	-0.00405396	-0.0107227	-0.0117772	-0.00119202	-0.000709745	-0.00320193	-0.00506998	0.00595305	0.0225757	0.0192493	1	1
16	accumbens core	-0.000526985	-0.00321757	-0.00173543	0.00600888	0.000993885	0.00733779	0.00479025	-0.00119378	-0.00309734	0.00350208	0.00403343	0.00153593	0.00358188	0.204926	0.104478	0	1
17	accumbens shell	-0.00599783	-0.00182317	-0.00229846	0.00629051	0.00814035	0.00851344	0.00637805	-0.00188081	0.00103623	0.00672793	0.00374172	0.00262072	0.00478541	0.11398	0.0671045	0	1
18	anterior hypothalamus	-0.011829	0.0082066	0.00902522	0.0043271	0.00419061	0.00270097	-0.0019076	-0.0131294	-0.00881563	0.010175	0.00192605	0.000442716	0.00792652	0.863332	0.254138	0	1
19	anterior lobe pituitary	-0.0469853	-0.0142558	0.00361192	-0.000630009	-0.00483846	-0.0367322	-0.0283596	-0.0514876	-0.0394268	-0.00160205	-0.00709019	-0.0207087	0.0194051	0.00706508	0.00831896	1	2
20	anterior olfactory nucleus	-0.00992992	0.00272666	-0.0120898	-0.0175672	0.00153202	-0.0137861	-0.0114602	-0.0285182	-0.0103489	-0.00536608	-0.00730725	-0.0101923	0.00822646	0.00287594	0.00444459	1	2
21	anterior pretectal nucleus	0.00147835	0.00972483	-0.00150541	-0.0046012	0.0154286	0.0124596	-0.0102967	0.0056833	-0.0102643	0.00649897	0.00940696	0.00309209	0.00843537	0.273316	0.122878	0	1
22	arcuate nucleus	-0.0233477	0.0107674	-0.0158572	-0.00908834	0.00308051	-0.00438526	-0.0057121	-0.0266738	-0.0181845	-0.00984499	-0.0161482	-0.0104904	0.010642	0.0109255	0.0112565	1	1
23	auditory ctx	-0.0135949	-0.00252351	-0.00414012	0.000160272	0.000380803	-0.00163264	-0.00169539	-0.0125752	-0.00551611	0.00136064	-0.00991093	-0.00451701	0.00502941	0.0175453	0.0160683	1	1
24	basal amygdala	-0.00459733	0.000967387	-0.000428835	0.00114737	0.00418783	0.00245121	-0.0096459	-0.0111254	-0.00967364	-0.00129456	0.00555418	-0.0020416	0.00559374	0.275269	0.122641	0	1
25	CA1 hippocampus dorsal	-0.0129333	0.000561418	-0.00143702	0.00232344	0.0137356	-0.00305661	-0.00141919	-0.00983484	0.00099289	0.00697844	-0.00400656	-0.00073597	0.00695163	0.744699	0.234575	0	2
26	CA1 hippocampus ventral	-0.0100467	0.00502894	-0.0090824	0.0068651	0.00805104	-0.00452508	0.00202506	-0.00635949	-0.00614051	0.00661848	-0.00415478	-0.00106549	0.0065503	0.618159	0.205171	0	1
27	CA2 hippocampus	-0.0124654	0.00544316	-0.00312225	0.0153101	0.0150579	0.00174395	0.00153286	-0.00791423	-0.000605701	0.00678969	-6.95542e-05	0.00197278	0.00813294	0.460771	0.168792	0	1
28	CA3 hippocampus dorsal	-0.0108726	0.00539969	-0.000353303	0.00495246	0.0139736	0.00467506	-0.0008003	-0.0105416	0.00262774	0.00554295	-0.000873143	0.00124823	0.00688977	0.579357	0.196243	0	1
29	CA3 hippocampus ventral	-0.0167225	0.00574046	-0.00306061	-0.00699009	0.00184528	0.00877749	-0.016127	-0.00776405	-0.0139373	-0.00352038	0.00878154	-0.00390701	0.00898219	0.199001	0.103594	0	2
30	central amygdala	-0.0279103	-0.0121671	-0.00816623	-0.00440034	0.00707479	0.00401836	-0.00223213	-0.0188817	-0.00652773	0.00722143	0.00134022	-0.00551188	0.0104583	0.126556	0.0711214	0	2
31	anterior cingulate ctx	-0.018617	-0.0221445	-0.0138272	-0.0269276	-0.00214657	-0.0254503	-0.0371059	-0.0224887	-0.0297348	-0.0159511	-0.023721	-0.0216468	0.00871276	1.37906e-05	0.000341233	1	2
32	central gray	0.000933185	0.0045396	0.000221748	0.0193781	0.00924733	0.00828002	-0.00492946	0.00608835	-0.00776509	0.00775255	0.00130463	0.00409554	0.00707152	0.0969434	0.0591881	0	1
33	claustrum	-0.00551973	-0.0031807	0.00185114	0.00908937	0.00504835	0.00678207	0.00262394	-0.00143554	-0.00140745	0.00899413	0.00166688	0.00222841	0.00465233	0.1608	0.0873868	0	1
34	central medial thalamus	0.00495193	0.0118956	-0.00536328	-0.00533781	0.0087755	0.00104126	-0.0141843	-0.00388552	-0.0143186	0.00198119	0.00629795	-0.00074056	0.00831345	0.783921	0.240795	0	1
35	cortical amygdala	-0.0133725	-0.00961937	-0.00903687	0.00520991	0.00755011	-0.000202444	-0.00481012	-0.0101578	-0.00784735	0.00459753	-0.00235388	-0.00364025	0.00678246	0.120502	0.069294	0	1
36	copula of the pyramis	-0.0100183	-0.0140326	-0.0142946	0.0171175	0.0110382	-0.00418167	-0.00895319	0.0012929	-0.0061075	0.0141129	-0.0164672	-0.00277215	0.0114372	0.461104	0.167672	0	2
37	crus 1 of ansiform lobule	-0.0102844	-0.00162516	-0.0142175	0.00352304	0.00494121	-0.00145537	-0.0090869	-0.0167204	-0.00898833	0.00227399	-0.00699768	-0.00533068	0.00696738	0.0360965	0.0270472	1	2
38	crus 2 of ansiform lobule	-0.0160869		-0.0164454	0.00808298	0.00692439	0.00216936	-0.00823089	0.00257708	-0.000209074	0.0117761	-0.0041645	-0.00136068	0.0092691	0.67004	0.218001	0	1
39	diagonal band of Broca	-0.051626	-0.0314585	-0.00649019	0.00398581	0.0360733	-0.00299462	-0.010301	-0.0186048	0.00344062	0.00667773	-0.0014883	-0.0066169	0.0214315	0.351923	0.141496	0	2
40	dentate gyrus dorsal	-0.0208319	0.00745247	-0.00554096	0.0104728	0.0400822	0.00140473	-0.000988059	-0.0312331	0.0124313	0.00933085	-0.00768941	0.00135372	0.0178262	0.81507	0.245783	0	2
41	dentate gyrus ventral	-0.0385968	0.00105842	-0.0094788	0.0120929	0.030058	-0.00420038	-0.0321048	-0.0251989	-0.0127576	0.00179596	-0.0115687	-0.00808188	0.0188175	0.204264	0.105226	0	2
42	dorsal lateral striatum	-0.00490974	0.000449728	0.00276581	0.00575283	0.0049658	0.00322284	-0.00219914	-0.00253784	-0.00389435	0.0047318	0.00344843	0.00107238	0.00367019	0.377256	0.150458	0	1
43	dorsal medial hypothalamus	-0.00644879	0.019024	0.00896123	0.010647	0.0012818	0.00923694	0.00594237	-0.00915562	-0.0173293	0.00998207	-0.00329697	0.00262225	0.0101732	0.433994	0.165098	0	1
44	dorsal medial striatum	-0.00644832	-0.000587406	0.00241697	0.0045316	0.00328638	0.00017218	-0.00256845	-0.00447509	0.000452838	0.00412942	0.00152432	0.000221313	0.00336828	0.839573	0.250122	0	1
45	dorsomedial tegmental area	-0.000903331	0.0132006	0.00194559	0.00722665	0.00377953	0.00344145	-0.00557373	0.00698967	-0.00880484	0.0120945	-0.00634488	0.00245921	0.00697181	0.290746	0.127244	0	1
46	dorsal paragigantocellularis area	0.00796892	0.0101241	0.0155814	0.0122116	0.0122128	0.0111566	-0.00113555	0.0170705	0.00515801	0.0136732	0.0128331	0.0106232	0.00487202	4.21922e-05	0.00052174	1	1
47	dorsal raphe	-0.0100777	-0.00302258	-0.00120534	0.0142427	0.00628913	0.00796595	-0.0230642	0.0145045	-0.00176115	0.0104565	0.00808638	0.00203764	0.0108398	0.565423	0.194184	0	2
48	subiculum dorsal	-0.0153803	0.0025772	-0.0115282	0.00392225	0.0108418	0.000496787	-0.00185613	-0.00633775	0.0132113	0.00462672	-0.00686494	-0.000571935	0.00848719	0.835531	0.250426	0	2
49	extended amydala	-0.0101454	-0.00572725	0.00232798	0.00358691	0.00769697	0.00490538	-0.00745113	0.000217206	0.00546983	0.00915666	0.00818791	0.00165683	0.00634965	0.428537	0.164286	0	1
50	ectorhinal ctx	-0.0384042	-0.000165586	-0.0528582	0.0217737	0.0165812	-0.0173943	-0.0140997	0.00488724	0.0120273	-0.0162063	-0.0294483	-0.0103006	0.0226646	0.181206	0.0974063	0	2
51	endopiriform nucleus	-0.00369899	-0.00322432	0.000799779	0.00683583	0.00845516	0.0037558	0.00547561	-0.00675365	-0.000532438	0.0056693	0.00495412	0.00197602	0.0047353	0.21638	0.107008	0	1
52	entorhinal ctx	-0.0345117	-0.00850378	-0.0173391	0.0042869	-0.00708577	-0.023888	-0.0257996	-0.00999504	-0.0304856	-0.0144612	-0.0143816	-0.0165604	0.0108601	0.000700023	0.00164852	1	2
53	external plexiform layer	-0.0394061	-0.00988541	-0.0370384	-0.0422038	0.0112304	-0.0254208	-0.0162455	-0.0355899	-0.0180271	-0.0294677	-0.0383166	-0.0254883	0.0154384	0.000389412	0.00106989	1	2
54	flocculus cerebellum	0.000174322	-0.00351777	-0.0066594	0.00987095	0.000589877	0.0125851	-0.0121568	0.000645323	-0.00914332	-0.00499832	-0.00788067	-0.00186279	0.00734626	0.441274	0.166586	0	2
55	frontal association ctx	-0.0100352	-0.0122284	0.0117313	-0.00866804	0.00436161	-0.0278045	-0.0344158	-0.0175599	-0.0280858	0.00784662	-0.0402501	-0.0141007	0.0166002	0.0228503	0.0191532	1	2
56	gigantocellular reticular area	-0.00565766	0.00309773	0.00149429	0.0100055	0.0134806	0.00391046	-0.00197277	0.00371604	0.000133188	0.0142834	0.00370139	0.00419929	0.00589627	0.0480038	0.0334363	1	1
57	glomerular layer	-0.0326008	0.00944146	-0.0304311	-0.0149643	0.00115028	-0.0326251	-0.00836874	-0.0266849	-0.0201631	-0.0109878	-0.0298316	-0.0178241	0.0137255	0.00212209	0.0034982	1	2
58	globus pallidus	-0.00999092	-0.00322591	0.00259256	0.00393535	0.00727826	0.00414326	-0.00434228	-0.0069325	-0.00204476	0.00265455	0.00408376	-0.000168059	0.00519687	0.920569	0.263155	0	1
59	granular cell layer	-0.0344355	-0.0213755	-0.0282579	-0.0163289	0.000315776	-0.0163883	-0.0134553	-0.0398932	-0.00345792	-0.0186273	-0.0171913	-0.0190087	0.0113974	0.000360689	0.00104927	1	2
60	habenula nucleus	-0.0310746	-0.0282088	-0.0403312	-0.043928	-0.0561412	-0.0675448	-0.0416459	-0.061344	-0.0468777	-0.00104739	-0.0410177	-0.0417419	0.017173	1.66834e-05	0.000275294	1	2
61	intercalated amygdala	-0.00945783	-0.0219703	-0.00390613	-0.0377468	-0.0122665	-0.0153176	0.00444798	-0.0293374	-0.03354	-0.0440842	-0.0111474	-0.0194842	0.0144425	0.00164684	0.00290867	1	2
62	inferior colliculus	-0.0327865	-0.00235793	-0.0207253	-0.0218653	0.00229833	-0.0182036	-0.0536172	-0.00229001	-0.034134	-0.0190512	-0.010853	-0.0194169	0.0156773	0.00288223	0.00431933	1	2
63	infralimbic ctx	-0.017767	5.27746e-05	-0.00374161	-0.00268113	0.00477169	0.00129625	0.00591745	-0.0125175	-0.00809385	-0.00234172	0.003233	-0.00289742	0.00702017	0.22107	0.108245	0	2
64	insular ctx	-0.00230397	-0.00473763	0.00408241	0.00635498	0.0048036	0.00194934	0.00420808	-0.008753	0.000470811	0.00847172	0.00395045	0.00168153	0.00488502	0.301902	0.127609	0	2
65	interposed nucleus	0.00297048	0.00871496	-0.0092511	0.0150203	0.0116913	0.0123288	-0.0031963	0.00680111	-0.000716263	0.0169278	0.00208027	0.00576104	0.00778945	0.0414239	0.0292654	1	1
66	inferior olivary complex	0.0117454	0.00325348	0.0326955	0.0372729	0.0216627	0.0257766	0.0194676	0.0235325	-0.000328727	0.0331543	0.0288314	0.0215512	0.0116573	0.000162444	0.000669459	1	1
67	interpeduncular nucleus	-0.0153218	-0.00137312	-0.00701608	0.0226254	0.0285066	0.00673028	-0.00297659	3.21478e-05	0.000219253	0.0164979	4.28817e-05	0.00436063	0.0125322	0.296973	0.127709	0	1
68	lateral amygdala	-0.00308405	0.0136805	0.00179881	0.00467478	0.00555742	0.00105213	-0.00656611	-0.0145469	-0.0145121	-0.00374219	0.00626012	-0.000857056	0.00833496	0.751756	0.2353	0	1
69	lateral dentate cerebellum	-0.00481718	0.0114738	-0.0090563	0.0169652	0.00727396	0.0127461	-0.00371132	0.0041046	0.00879524	0.0171313	0.0139713	0.00680697	0.00867092	0.032404	0.0254366	1	1
70	locus ceruleus	0.0193078	0.0122295	0.00872364	0.0303609	0.0226421	0.0205585	-0.000912086	0.0176605	0.00941578	0.0303547	0.00296048	0.0157547	0.00980161	0.000475754	0.0011764	1	1
71	lateral dorsal thalamus	-0.0138957	0.00830728	0.00401428	0.00685562	0.0120341	0.00576508	-4.79316e-05	-0.00676045	-0.000198185	0.0201538	7.89768e-05	0.00330063	0.00871447	0.258644	0.120669	0	1
72	lateral geniculate	-0.0244455	0.00659086	-0.00400199	0.00463958	0.013575	0.00054428	-0.0171334	-0.0231638	-0.00406535	-0.00481538	-0.00143962	-0.0048832	0.0115709	0.21161	0.105707	0	2
73	lateral hypothalamus	-0.0516999	-0.00346324	-0.0144985	-0.00120509	0.0223958	0.00313701	-0.00518249	-0.0338558	-0.00435029	1.85516e-05	-0.00227099	-0.00827045	0.0187148	0.192502	0.102365	0	2
74	lemniscal nucleus	0.00669493	0.010578	0.000135496	0.0133993	-0.00168667	0.0107081	-0.000590228	0.0158103	-0.00394009	0.0101251	0.00675166	0.00618053	0.00637848	0.0119597	0.0120705	1	2
75	lateral orbital ctx	-0.00394616	0.000182526	0.00443512	0.00698771	0.00646403	0.00714351	0.0102663	-0.000443319	-0.00158927	0.00443665	0.0104276	0.00403315	0.00461741	0.0200559	0.0177115	1	1
76	lateral posterior thalamus	-0.0398394	0.000366354	-0.00235091	-0.00264211	-0.00463347	-0.0164591	-0.0254633	-0.0219579	-0.0284708	-0.000927191	0.000985266	-0.0128539	0.0135435	0.0133151	0.0129115	1	2
77	lateral preoptic area	-0.00896441	-0.000950198	0.00992438	0.0112677	0.00923389	0.00108188	-0.00774414	-0.00265843	-0.00441901	0.0113213	0.00905333	0.00246784	0.00752488	0.324119	0.132471	0	1
78	lateral septum	-0.0131038	-0.00258844	-0.00584712	0.00561477	0.00773579	-0.00219836	-0.00353288	-0.0106226	-0.00353027	0.00600922	-0.0018867	-0.00217731	0.00628205	0.298763	0.127371	0	2
79	primary motor ctx	-0.00820544	-0.0109118	-0.0061439	-0.00876329	-0.00115852	-0.0107662	-0.0124444	-0.00914228	-0.0150418	-0.00830574	0.000131249	-0.0082502	0.0042977	0.000120288	0.00074359	1	2
80	secondary motor ctx	-0.0133575	-0.0135916	-0.0127974	-0.0065706	-0.00712045	-0.0290033	-0.0209031	-0.0114205	-0.0197148	-0.0119768	-0.0293952	-0.0159865	0.00747306	4.95088e-05	0.000489595	1	2
81	magnocellular preoptic nucleus	-0.0201267	-0.0283247	-0.0193588	0.00301384	0.0286985	-0.000637177	-0.00963339	-0.0299984	0.00467192	0.00574039	-0.00419293	-0.00637702	0.0166049	0.252474	0.118913	0	2
82	medial dorsal thalamus	0.00212042	0.00587795	-0.0131683	-0.0185657	0.0095099	-0.00392056	-0.0124338	-0.00918575	-0.0143998	0.00450237	-0.000170037	-0.0045303	0.00906451	0.145083	0.0806172	0	2
83	medial amygdala	-0.0535566	-0.0414388	-0.0283396	-0.00906385	0.00748969	-0.0220287	-0.00333277	-0.037734	0.0116848	-0.0181049	-0.023494	-0.0198108	0.0194147	0.00907018	0.0101945	1	2
84	medial cerebellar nucleus	0.00517185	0.014867	0.00296703	0.0220591	0.00370883	0.00467381	-0.00587321	0.0128067	0.00395756	0.0133637	0.00298403	0.00733512	0.00731498	0.00997097	0.0109579	1	1
85	medial geniculate	-0.0215979	0.0105723	-0.0127124	0.00751039	0.0504061	0.00849231	-0.017011	-0.0330122	-0.0011109	0.00622105	-0.000148059	-0.000217298	0.0209496	0.974479	0.272271	0	2
86	medial mammillary nucleus	-0.064659	0.00638863	0.00553239	-0.00281577	0.0182007	-0.00571958	-0.00471782	-0.0687809	0.0259997	0.00740954	0.00610868	-0.00700485	0.0295506	0.47076	0.169934	0	2
87	median raphe nucleus	0.00249606	0.0076883	0.00450264	0.0131542	0.0117183	0.0132782	0.000607723	0.00581175	-0.00685421	0.00767212	0.00677287	0.00607709	0.00565601	0.00679725	0.00840378	1	1
88	medial orbital ctx	-0.0037206	0.00285621	-0.01023	0.0090317	-0.0164705	-0.0124264	-0.0113329	-0.0286811	-0.0127393	-0.013335	-0.000395442	-0.00885849	0.00982588	0.0172223	0.01607	1	2
89	medial preoptic area	-0.0163761	-0.00129681	0.00707959	0.00625373	0.0104998	-0.0021316	-0.00373564	-0.000718892	-0.00478131	0.010777	0.017526	0.00209962	0.00897484	0.476431	0.170735	0	1
90	medial pretectal area	-0.0169634	-0.026672	-0.0255028	-0.107189	-0.0194834	-0.0620852	-0.176302	-0.00263997	-0.140867	-0.0803407	-0.0120939	-0.0609217	0.055662	0.00611153	0.00774974	1	2
91	medial septum	-0.0171085	-0.00728682	-0.0153551	-0.0128302	-0.00811522	-0.016876	-0.0240613	-0.0235547	-0.0172665	-0.00437565	-0.00566308	-0.013863	0.00650841	5.13221e-05	0.000422832	1	1
92	neural lobe pituitary	-0.0197834	0.047095	0.053321	0.0567035	0.0562199	-0.0271183	-0.0175134	-0.0392482	-0.0702135	-0.0178543	0.0635054	0.00773761	0.0457603	0.604535	0.202004	0	2
93	olivary nucleus	-0.0116791	-0.000495473	0.00789238	0.00335303	-0.00234703	-0.0068335	-0.00897967	0.00719653	-0.00315902	0.0210513	-0.00993984	-0.000358225	0.00927035	0.905164	0.263317	0	1
94	paraventricular hypothalamus	-0.00352414	0.014296	0.0022325	-0.0106917	0.0148442	-0.000829902	0.0040223	-0.00370141	-0.00572243	-0.00142555	0.00602898	0.00141172	0.00760512	0.570214	0.194478	0	1
95	periaqueductal gray	-0.00241948	0.00516649	-0.00210756	0.0175704	0.0134343	0.00629639	-0.00658862	0.00443743	-0.00275461	0.010799	0.00635675	0.00456277	0.00716392	0.0716844	0.0472677	0	1
96	parabrachial nucleus	-0.00488193	-0.000792952	0.00154998	0.011891	0.00620231	0.000495468	-0.01442	0.0140343	-0.00774557	0.0123451	-0.00597914	0.00115442	0.00876647	0.685895	0.21884	0	1
97	parvicellular reticular area	0.00671085	0.00355598	-0.0053626	0.0137491	0.0105675	0.000984514	-0.000798276	0.0137045	0.00316238	0.0123996	0.00673183	0.00594595	0.0060056	0.0106747	0.0112321	1	2
98	parafascicular thalamus	-0.00295936	0.00643402	0.00036831	0.000856256	0.0066788	0.000612992	-0.01501	-0.00365207	-0.0226418	0.000222504	0.00854511	-0.00186775	0.00895437	0.524408	0.183929	0	2
99	paraflocculus cerebellum	-0.0116901	-0.0039548	-0.02932	0.00708044	0.00637003	-0.00231831	-0.0215178	-0.0162494	-0.00761872	0.00210189	-0.0198788	-0.00881779	0.0114314	0.0348926	0.0265474	1	2
100	posterior hypothalamus	9.13777e-05	0.021857	0.0120694	0.0237934	0.0230722	0.0110844	0.00194985	-0.00259682	-0.00579535	0.0193848	0.0206554	0.0114151	0.0106938	0.00705507	0.00850979	1	1
101	pineal gland	-0.0480901	-0.0434661	-0.0688095	-0.0587439	-0.133024	-0.0419957	-0.0811336	0.00126111	-0.0925374	-0.0660338	-0.0487694	-0.0619402	0.0323763	0.00012363	0.000679333	1	2
102	caudal piriform ctx	-0.00298404	-0.000861589	0.00325088	0.0155874	0.0216034	0.00510771	0.000905288	-0.0129531	0.00072623	0.00475926	0.00347079	0.00351019	0.00865641	0.228661	0.108733	0	2
103	rostral piriform ctx	-0.00397983	0.00146467	0.00321671	0.000982946	0.00239837	0.00174539	0.00212819	-0.00672299	-0.00289421	0.00426231	0.00513233	0.00070308	0.00350676	0.540303	0.18817	0	2
104	premammillary nucleus	-0.0595688	0.00642646	-0.0189953	-0.00350288	0.006898	-0.0094401	-0.00283443	-0.0294863	-0.0063082	0.00412264	-0.00687667	-0.0108696	0.018541	0.0934495	0.0577681	0	2
105	paramedian lobule	-0.0120953	0.00494817	-0.0101056	0.0135551	0.0134006	0.00165777	-0.0265	-0.0142101	-0.00526858	0.00454663	-0.00529619	-0.00321523	0.0117005	0.405233	0.159051	0	2
106	pontine nuclei	-0.00457584	-0.0027002	0.00822454	0.00842393	0.0118003	0.00587679	-0.00328085	0.00980168	-0.00353101	0.0118745	0.00315258	0.00409694	0.00622481	0.0640583	0.04281	0	2
107	pontine reticular nucleus caudal	0.00297784	0.00566973	-0.00103196	0.0107644	0.00957826	0.00805735	0.00341389	0.00883549	0.000390432	0.012177	0.00745726	0.00620815	0.00409461	0.000729561	0.00163999	1	1
108	pontine reticular nucleus oral	0.00167971	0.00449403	-0.00201522	0.0102475	0.00963809	0.00658443	-0.00174587	0.0105903	-0.00382582	0.0108938	0.00400546	0.00459513	0.0052278	0.0194647	0.017502	1	1
109	posterior thalamus	-0.00847334	0.00700546	-0.00353286	2.52419e-05	0.00861102	0.00412274	-0.0064066	-0.00655608	-0.0096722	0.00544954	0.00507766	-0.000395402	0.0064374	0.849881	0.251677	0	1
110	periolivary nucleus	0.00802372	0.00853815	0.0142537	0.0147989	0.0120421	0.0120675	0.0103506	0.0234682	0.0035642	0.0339599	0.01306	0.0140115	0.00789112	0.00022301	0.000848364	1	1
111	prerubral field	-0.00113461	0.00685599	-0.002049	0.00839992	0.00713728	0.00281585	-0.00195231	0.00348786	-0.00556583	0.00666639	0.0144106	0.00355202	0.00557752	0.0717088	0.0466617	0	1
112	principal sensory nucleus trigeminal	-0.00507501	-0.000501281	-0.0107066	0.00407507	0.011048	0.00156298	0.00023967	0.00895617	-0.00699084	0.00499833	-0.00111513	0.000590126	0.00627611	0.772292	0.238706	0	1
113	precuniform nucleus	-0.00129707	0.00844387	0.000983216	0.0146219	0.00894676	0.000712178	-0.00234936	0.012029	0.00910978	0.00687912	0.0151962	0.00666142	0.00596682	0.00544316	0.00747739	1	1
114	perirhinal ctx	-0.00311763	0.0173421	0.00288006	0.0256071	0.0232419	-0.00825394	0.00731949	-0.035533	0.0158313	0.0125518	-0.0118925	0.00417971	0.0172057	0.460126	0.169814	0	2
115	prelimbic ctx	-0.00911419	0.00121201	-0.000824042	-0.00444329	0.00212453	0.00193119	0.00686376	-0.00855675	-0.00931317	-0.00188036	0.000934979	-0.00191503	0.00508416	0.26111	0.120682	0	2
116	parietal ctx	-0.0171017	-0.0108141	-0.00642096	-0.0074216	-0.00380838	-0.00713437	-0.020418	-0.00579562	-0.0146641	-0.00710476	-0.00575761	-0.00967648	0.00513719	0.000140016	0.000629486	1	2
117	pedunculopontine tegmental area	-0.00908816	0.00512525	-0.00455315	0.00923774	-0.00207495	0.00972608	0.000242795	0.013321	-0.00620917	0.0135202	-0.00103241	0.00256502	0.00763593	0.3131	0.130118	0	1
118	paraventricular thalamus	-0.0022847	-0.000467678	-0.0288383	-0.038086	-0.00524362	-0.0277004	-0.0434259	-0.0191598	-0.0545776	-0.0597171	-0.0169206	-0.0269474	0.0194906	0.00139444	0.0025541	1	2
119	retrochiasmatic nucleus	-0.0650792	0.00907639	0.000204797	0.00870685	0.00889149	0.00538125	-0.00486435	-0.0390124	-0.0135453	-0.0090729	-0.00439909	-0.0094284	0.0220629	0.206354	0.104133	0	2
120	reuniens nucleus	-0.0019123	0.0132514	0.00871157	-0.000733286	0.0137326	0.00660749	0.00512757	-0.00182725	-0.0109345	0.00847561	0.0050253	0.00413856	0.00704407	0.0928321	0.0581129	0	1
121	raphe linear	0.00254966	0.0112072	0.00489476	0.0316275	0.0161981	0.00526595	-0.00161787	0.0119817	-0.0148198	0.0224181	0.0223998	0.0101914	0.0123365	0.0259336	0.0206858	1	1
122	raphe magnus	0.00483185	0.0191665	0.0162598	0.0150295	0.0124718	0.00368801	0.0119378	0.00928733	0.00392447	0.0328305	0.0145212	0.0130863	0.0079729	0.000406918	0.00105914	1	1
123	raphe obscurus nucleus	0.00550919	0.00618947	-0.0133452	0.0131795	0.01901	0.0079214	0.0104339	0.00737726	-0.00338277	0.01498	0.00465075	0.00659304	0.0084595	0.0334142	0.0258198	1	1
124	red nucleus	-0.00312077	0.000829762	0.00249468	0.0150241	0.0104627	-0.000796372	-0.00785236	0.0076375	-0.00661138	0.0148692	0.0156827	0.00441998	0.00835747	0.125389	0.0712759	0	1
125	retrosplenial caudal ctx	-0.0570977	-0.0209321	-0.0346644	-0.0190654	-0.00463362	-0.0406838	-0.0369229	-0.0249417	-0.0132354	-0.00603497	-0.0396273	-0.0270763	0.0155007	0.000253199	0.00083478	1	3
126	retrosplenial rostral ctx	-0.0262213	-0.024147	-0.0283991	-0.0182624	-0.0207024	-0.0536833	-0.0407462	-0.027493	-0.03958	-0.0263483	-0.0116297	-0.0288375	0.0112237	1.02776e-05	0.000509376	1	3
127	reticular thalamus	-0.00914262	0.00568795	0.00188913	0.00398723	0.0140863	0.00783532	-0.00150221	-0.00975634	-0.00575572	0.00807645	0.0044354	0.00180371	0.00722941	0.448426	0.168004	0	1
128	reticular nucleus midbrain	-0.0119184	0.00637363	0.000765454	0.0108238	0.0121006	0.00192856	-0.00419763	-0.00215507	-0.00128691	0.00975515	0.00459268	0.00243472	0.00691196	0.291377	0.126401	0	2
129	reticulotegmental nucleus	-0.00524315	0.0128168	0.0018473	0.0224249	0.0123753	0.0110351	0.00817386	0.0197922	-0.00269779	0.0213821	0.00580193	0.00979169	0.00891883	0.00600341	0.00781296	1	1
130	primary somatosensory ctx barrel field	-0.00691908	-0.002212	-0.00334583	-0.00392899	0.00290147	0.00227101	-0.0060315	-0.00770715	-0.0108322	-0.00058032	0.00285915	-0.00304777	0.00439446	0.0530487	0.0364371	0	1
131	primary somatosensory ctx forelimb	-0.00999215	-0.00757967	-0.00413609	-0.00526904	0.00484832	-0.00228358	-0.00985807	-0.00686699	-0.00949266	-0.00824767	0.0039663	-0.00499194	0.00499977	0.0102051	0.0109714	1	1
132	primary somatosensory ctx hindlimb	-0.011357	-0.00496896	-0.00540277	-0.00599587	0.00152645	-0.00307654	-0.0163887	-0.00691947	-0.0198016	-0.00669086	0.000851057	-0.00711129	0.00624059	0.00481994	0.00681044	1	2
133	primary somatosensory ctx jaw	-0.0057227	-0.00438354	-8.54783e-05	0.00237834	0.00617546	0.00321532	-0.00252426	-0.00405585	-0.00469801	0.00356713	0.00459335	-0.000140022	0.0040966	0.916065	0.26339	0	1
134	primary somatosensory ctx shoulder	-0.00750581	-0.00540774	-0.00421463	-0.00462899	0.00137433	0.00390267	-0.00527196	-0.00901885	-0.0224858	-0.00288678	0.00462164	-0.00468381	0.00703891	0.0616371	0.0417562	0	1
135	primary somatosensory ctx trunk	-0.0179073	0.00111078	-0.0133602	-0.00801678	-0.0033695	-0.0001583	-0.0144288	-0.0101939	-0.0186343	-0.00615757	-0.00127399	-0.00839908	0.00673484	0.00275827	0.00440024	1	1
136	primary somatosensory ctx upper lip	-0.00884057	-0.0050914	-0.000331217	-0.000926246	0.00390412	0.000379282	-0.00520939	-0.00850074	-0.0028942	0.00275777	0.00196454	-0.00207164	0.00418291	0.14838	0.0815332	0	1
137	secondary somaotsensory ctx	-0.0108573	-0.00118129	-0.00158833	-0.00216264	0.000862245	0.00185812	-0.00434178	-0.0116782	-0.00448014	0.00472629	0.000134511	-0.00260986	0.00479967	0.116263	0.0676433	0	2
138	suprachiasmatic nucleus	0.00678997	-0.0149233	0.0278901	0.0273199	-0.00509801	0.00783437	-0.00698065	0.00696547	-0.0110685	-0.000565586	0.0186146	0.00516168	0.0139933	0.270491	0.122724	0	1
139	substantia innominata	-0.0154766	-0.0202633	0.0103215	0.002178	0.00695533	-0.00810617	-0.00525688	-0.0198778	0.000120227	0.00608839	0.000637498	-0.00387998	0.0103139	0.261676	0.119823	0	1
140	simple lobule cerebellum	-0.00922175	-0.0008087	-0.00816757	-0.0109385	0.00700934	-0.00340544	-0.00863813	-0.00193508	-0.0101782	0.000198253	-0.0025373	-0.00442028	0.0052768	0.0243554	0.0197454	1	2
141	substantia nigra compacta	-0.00955588	0.00189351	-0.00617043	0.013008	0.0173067	-0.00130605	-0.0146927	0.00409464	-0.00323557	0.00936035	-0.00196968	0.000793897	0.0092002	0.7905	0.241317	0	1
142	substantia nigra reticularis	-0.044585	-0.00595515	-0.00767954	0.0147228	0.0394386	-0.00609877	-0.00864436	-0.0232533	0.0013805	0.00591379	-0.0122041	-0.00426951	0.0202088	0.519196	0.183402	0	2
143	supraoptic nucleus	-0.0439358	-0.00224681	0.0286138	0.002142	0.0422758	-0.00479796	-0.00128152	-0.000788618	-0.0103465	0.0140854	0.00778085	0.0028637	0.0209914	0.675326	0.218285	0	1
144	solitary tract nucleus	0.00260719	0.00164128	-0.0294215	-0.00619137	0.000742581	-0.000685037	-0.00120033	0.00102567	-0.0100477	0.00454203	0.00121617	-0.00325191	0.00916368	0.288001	0.127168	0	1
145	bed nucleus stria terminalis	-0.00824843	-0.00322607	-0.000623701	-0.00201525	0.0118813	0.000271209	-0.00927367	-0.0030824	-0.00520469	0.00394723	0.00302255	-0.00114109	0.00569783	0.540751	0.187009	0	1
146	subthalamic nucleus	-0.0226339	-0.0012833	0.0103082	-0.000885348	0.0287848	0.00884296	0.00332538	-0.0361331	-0.00369876	0.00241315	0.00758728	-0.000306601	0.016294	0.953723	0.267985	0	1
147	superior colliculus	-0.0121594	-0.0132451	-0.0297234	-0.0228195	-0.00135914	-0.0143571	-0.0402885	-0.00889404	-0.0336174	-0.0182923	-0.0124733	-0.018839	0.0110949	0.000314742	0.000972828	1	2
148	sub coeruleus nucleus	0.000260916	0.00304656	-0.00342182	0.0168321	0.0115656	0.00460233	0.00372851	0.0151787	-0.000565779	0.0148913	0.0017923	0.00617371	0.0068067	0.0167201	0.0159015	1	1
149	supramammillary nucleus	-0.0558544	-0.0163784	0.00200173	0.0114908	0.0372566	0.00171461	-0.000907075	-0.080645	0.0293406	0.0154246	-0.0271665	-0.00761114	0.0338701	0.493564	0.175602	0	2
150	temporal ctx	-0.027264	-0.00111897	-0.04165	0.0198892	0.0375558	0.0034992	-0.00856928	-0.0339854	0.0166956	-0.00447991	-0.0503666	-0.00816311	0.0263346	0.35009	0.141913	0	2
151	triangular septal nucleus	0.00380973	0.000605278	-0.0202618	-0.0119432	0.00253835	0.00848855	-0.0454508	-0.00845642	-0.00292558	-0.0113557	-0.0114213	-0.00876118	0.0141661	0.0789922	0.0500831	0	1
152	tenia tecta ctx	-0.0204741	-0.00472835	-0.036979	-0.038051	0.00912711	-0.0401121	-0.00737204	-0.0369456	-0.00485663	-0.0344865	0.00039118	-0.0194988	0.0175792	0.00565425	0.00755744	1	2
153	olfactory tubercles	-0.0169785	-0.003076	-0.00490884	0.00946731	0.0265127	0.010512	0.01122	-0.00137722	0.0112786	0.0124889	0.0159359	0.00646136	0.011404	0.10344	0.0623844	0	2
154	trapezoid body	0.00304148	0.00582273	0.00276474	0.0212495	0.0142305	0.011174	0.00411168	0.0110299	0.00915399	0.0237332	0.00460659	0.0100835	0.00686299	0.000913329	0.00188199	1	1
156	visual 1 ctx	-0.0397337	-0.0134612	-0.0230083	-0.0178042	-0.0100045	-0.0123982	-0.0321584	0.00063257	-0.017385	-0.0146274	-0.0307809	-0.0191572	0.0109602	0.000251968	0.000890059	1	3
157	visual 2 ctx	-0.0287392	-0.00811236	-0.0194974	-0.00737821	-0.00604027	-0.00949812	-0.0112179	-0.00313976	-0.00314456	-0.0043121	-0.018886	-0.010906	0.00777849	0.00126675	0.00240946	1	2
158	ventral anterior thalamus	-0.0111426	0.00054031	0.000874077	0.00647684	0.0138504	0.00603278	-0.000147291	-0.00272389	-0.00567958	0.00677987	0.0025105	0.00157922	0.00646618	0.45779	0.170222	0	1
159	cochlear nucleus	0.00937927	0.0120886	-0.00263219	0.0187372	0.00326002	0.00528935	-0.00559298	0.0127491	0.00406033	0.0188537	-0.00648206	0.00633731	0.0085106	0.0403127	0.0297556	1	1
160	vestibular nucleus	0.010844	0.0142995	0.00508835	0.0146839	0.0202442	0.00866132	-0.014487	0.00447686	0.0123497	0.0149889	0.00675182	0.00890014	0.00868524	0.00886158	0.0101916	1	2
161	ventrolateral thalamus	-0.00882837	0.00712894	0.00321314	0.00493572	0.0119597	0.00490611	-0.00237106	-0.00798558	-0.0137058	0.00733617	0.00139652	0.000725951	0.00761437	0.769217	0.239251	0	1
162	ventral lateral striatum	-0.00800648	-0.00552783	-1.90941e-05	0.00901473	0.00519637	0.00404326	-0.00378316	-0.00735452	-0.00226052	0.00691537	0.00406789	0.00020782	0.00569436	0.910405	0.263293	0	1
163	ventromedial thalamus	-0.0022484	0.00905029	0.00380958	0.00623057	0.0103326	0.00571189	0.000763749	-0.00906715	-0.0139207	0.0110316	0.0013272	0.00209284	0.00757716	0.402914	0.159406	0	1
164	ventral medial hypothalamus	-0.0294111	0.0246079	0.0030257	-0.000480065	0.00823145	0.000591701	-0.00356255	-0.0208764	-0.0107119	0.00348272	-0.00201833	-0.00246554	0.0136869	0.581487	0.195625	0	1
165	ventral medial striatum	-0.00503608	-0.00398911	0.00330848	0.00633178	0.00314015	0.00315009	-0.00640247	-0.00647632	-0.00233809	0.00582003	0.00103669	-0.000132259	0.00462456	0.929725	0.264245	0	1
166	ventral orbital ctx	-0.0070386	0.00509239	-0.00135898	0.000180586	0.00153287	0.00884132	0.0115815	-0.00225829	-0.00167704	0.00193171	0.00639786	0.0021114	0.00518339	0.226712	0.108852	0	2
167	ventral pallidum	-0.00860457	-0.00853765	0.000222531	0.00761088	0.00729123	0.00271151	0.000602932	-0.00845271	-0.000297371	0.0110317	0.00862608	0.00110951	0.00687477	0.620878	0.204699	0	1
168	ventral posteriolateral thalamus	-0.0128576	0.00544753	-6.13478e-05	0.011457	0.0197385	0.00476105	-0.00576297	-0.0137883	-0.0130895	0.00952585	0.00347572	0.000804166	0.0105697	0.814732	0.247189	0	1
169	ventral posteriolmedial thalamus	-0.00987663	0.00839332	-0.000875428	0.00507042	0.0107791	0.00373607	-0.00589384	-0.00945056	-0.0107269	0.00256385	0.00430163	-0.000179905	0.00731409	0.939535	0.265507	0	1
170	ventral subiculum	-0.0239715	-0.015677	-0.0175785	-0.00213499	0.00383483	-0.00939384	-0.00851238	-0.0147076	-0.00317294	-0.00760471	-0.021122	-0.0109128	0.00814497	0.00172493	0.00294154	1	2
171	ventral tegmental area	-0.0130505	0.00623649	-0.00805272	0.0238027	0.0141361	-0.00403116	-0.00228985	-0.0113639	-0.00802939	-0.00267828	0.00552285	1.8405e-05	0.0108428	0.995823	0.276671	0	2
172	white matter	-0.0114238	0.00141223	-0.00480759	0.0038002	0.0105636	0.00167717	-0.0024796	-0.00659529	-0.00297379	0.00530228	-0.00132654	-0.000622835	0.00578832	0.740695	0.23481	0	2
173	white matter	-0.0175612	0.00294252	-0.000393902	0.00604871	0.00916361	0.00557989	0.000815221	-0.0220554	-0.00790482	0.00372503	0.00303085	-0.00150995	0.00961285	0.630125	0.206372	0	2
174	zona incerta	-0.0111172	0.0119028	0.00234904	0.00689225	0.0169123	0.00929304	0.00258028	-0.011426	-0.00843994	0.00912254	0.00616673	0.00311234	0.0091145	0.305574	0.128067	0	1
Sensory		-0.0271171	-0.00641134	-0.0191407	-0.013115	0.000394999	-0.013118	-0.0217871	-0.0135745	-0.016792	-0.0113833	-0.0167981	-0.0144402	0.00704537	7.06003e-05	0.000498779	1	2
Memory		-0.0301	-0.00864685	-0.0177453	-0.00307721	0.00529724	-0.0197802	-0.0220773	-0.0211523	-0.0132717	-0.00709892	-0.0195817	-0.014294	0.00963777	0.000854364	0.00183703	1	3
R.A.S.		-0.00143189	0.00573152	-0.000573689	0.0124038	0.0103606	0.00436221	-0.00161851	0.00804819	-0.000679951	0.012528	0.00576228	0.00499024	0.00521832	0.0128063	0.0126665	1	1
Somatosensory Ctx		-0.00874241	-0.00385136	-0.00264264	-0.00254084	0.00331637	0.000967667	-0.00666411	-0.00763251	-0.00852665	-0.000351148	0.00253375	-0.00310308	0.0041847	0.0409941	0.0298136	1	1
Whole Brain		-0.0134755	-0.00297804	-0.0067512	0.000911407	0.00592396	-0.00355234	-0.0091761	-0.00888124	-0.00811331	0.000692318	-0.00394265	-0.0044857	0.00529297	0.0230936	0.0190345	1	2

## Sheet: Sheet2
Reg. Num	Reg. Name	Ave	Std Dev	p-val	Reg Type
1	10th cerebellar lobule	0.00726496	0.00612387	0.00377437	1
2	1st cerebellar lobule	0.00928359	0.00648026	0.00109095	1
5	4th cerebellar lobule	-0.00498929	0.00575086	0.0207078	2
6	5th cerebellar lobule	-0.0137387	0.00724655	0.000132929	2
13	9th cerebellar lobule	0.0058484	0.00788727	0.041001	1
15	anterior amygdala	-0.00506998	0.00595305	0.0225757	1
19	anterior lobe pituitary	-0.0207087	0.0194051	0.00706508	2
20	anterior olfactory nucleus	-0.0101923	0.00822646	0.00287594	2
22	arcuate nucleus	-0.0104904	0.010642	0.0109255	1
23	auditory ctx	-0.00451701	0.00502941	0.0175453	1
31	anterior cingulate ctx	-0.0216468	0.00871276	1.37906e-05	2
37	crus 1 of ansiform lobule	-0.00533068	0.00696738	0.0360965	2
46	dorsal paragigantocellularis area	0.0106232	0.00487202	4.21922e-05	1
52	entorhinal ctx	-0.0165604	0.0108601	0.000700023	2
53	external plexiform layer	-0.0254883	0.0154384	0.000389412	2
55	frontal association ctx	-0.0141007	0.0166002	0.0228503	2
56	gigantocellular reticular area	0.00419929	0.00589627	0.0480038	1
57	glomerular layer	-0.0178241	0.0137255	0.00212209	2
59	granular cell layer	-0.0190087	0.0113974	0.000360689	2
60	habenula nucleus	-0.0417419	0.017173	1.66834e-05	2
61	intercalated amygdala	-0.0194842	0.0144425	0.00164684	2
62	inferior colliculus	-0.0194169	0.0156773	0.00288223	2
65	interposed nucleus	0.00576104	0.00778945	0.0414239	1
66	inferior olivary complex	0.0215512	0.0116573	0.000162444	1
69	lateral dentate cerebellum	0.00680697	0.00867092	0.032404	1
70	locus ceruleus	0.0157547	0.00980161	0.000475754	1
74	lemniscal nucleus	0.00618053	0.00637848	0.0119597	2
75	lateral orbital ctx	0.00403315	0.00461741	0.0200559	1
76	lateral posterior thalamus	-0.0128539	0.0135435	0.0133151	2
79	primary motor ctx	-0.0082502	0.0042977	0.000120288	2
80	secondary motor ctx	-0.0159865	0.00747306	4.95088e-05	2
83	medial amygdala	-0.0198108	0.0194147	0.00907018	2
84	medial cerebellar nucleus	0.00733512	0.00731498	0.00997097	1
87	median raphe nucleus	0.00607709	0.00565601	0.00679725	1
88	medial orbital ctx	-0.00885849	0.00982588	0.0172223	2
90	medial pretectal area	-0.0609217	0.055662	0.00611153	2
91	medial septum	-0.013863	0.00650841	5.13221e-05	1
97	parvicellular reticular area	0.00594595	0.0060056	0.0106747	2
99	paraflocculus cerebellum	-0.00881779	0.0114314	0.0348926	2
100	posterior hypothalamus	0.0114151	0.0106938	0.00705507	1
101	pineal gland	-0.0619402	0.0323763	0.00012363	2
107	pontine reticular nucleus caudal	0.00620815	0.00409461	0.000729561	1
108	pontine reticular nucleus oral	0.00459513	0.0052278	0.0194647	1
110	periolivary nucleus	0.0140115	0.00789112	0.00022301	1
113	precuniform nucleus	0.00666142	0.00596682	0.00544316	1
116	parietal ctx	-0.00967648	0.00513719	0.000140016	2
118	paraventricular thalamus	-0.0269474	0.0194906	0.00139444	2
121	raphe linear	0.0101914	0.0123365	0.0259336	1
122	raphe magnus	0.0130863	0.0079729	0.000406918	1
123	raphe obscurus nucleus	0.00659304	0.0084595	0.0334142	1
125	retrosplenial caudal ctx	-0.0270763	0.0155007	0.000253199	3
126	retrosplenial rostral ctx	-0.0288375	0.0112237	1.02776e-05	3
129	reticulotegmental nucleus	0.00979169	0.00891883	0.00600341	1
131	primary somatosensory ctx forelimb	-0.00499194	0.00499977	0.0102051	1
132	primary somatosensory ctx hindlimb	-0.00711129	0.00624059	0.00481994	2
135	primary somatosensory ctx trunk	-0.00839908	0.00673484	0.00275827	1
140	simple lobule cerebellum	-0.00442028	0.0052768	0.0243554	2
147	superior colliculus	-0.018839	0.0110949	0.000314742	2
148	sub coeruleus nucleus	0.00617371	0.0068067	0.0167201	1
152	tenia tecta ctx	-0.0194988	0.0175792	0.00565425	2
154	trapezoid body	0.0100835	0.00686299	0.000913329	1
156	visual 1 ctx	-0.0191572	0.0109602	0.000251968	3
157	visual 2 ctx	-0.010906	0.00777849	0.00126675	2
159	cochlear nucleus	0.00633731	0.0085106	0.0403127	1
160	vestibular nucleus	0.00890014	0.00868524	0.00886158	2
170	ventral subiculum	-0.0109128	0.00814497	0.00172493	2
Sensory		-0.0144402	0.00704537	7.06003e-05	2
Memory		-0.014294	0.00963777	0.000854364	3
R.A.S.		0.00499024	0.00521832	0.0128063	1
Somatosensory Ctx		-0.00310308	0.0041847	0.0409941	1
Whole Brain		-0.0044857	0.00529297	0.0230936	2
