# Supplementary material for: Dataset on a 173 region awake resting state quantitative cerebral blood volume rat brain atlas and regional changes to cerebral blood volume under isoflurane anesthetization and CO2 challenge
Source: Data Brief. 2018 Jan 31;17:393–6. doi: 10.1016/j.dib.2018.01.021 (PMC5988288; doi:10.1016/j.dib.2018.01.021)
Supplement: Supplementary file 4 — Supplementary material [file mmc4.xlsx]

## Sheet: Sheet1
Reg. Num	Reg. Name	Animal qCBV Change											Ave	Std Dev	p-val	pFDR	Sig	Reg Type
Region		1	2	3	4	5	6	7	8	9	10	11	Ave qCBV	Std Dev			Sig	Type
1	10th cerebellar lobule	0.0145945	-0.00819039	0.014201	0.00986446	-0.0123205	-0.00209258	0.0042765	-0.0136536	-0.00105595	0.00721908	0.0107343	0.00214335	0.00980662	0.505198	0.170422	0	1
2	1st cerebellar lobule	-0.00408504	-0.00676853	-0.0101518	7.69992e-05	0.00114255	0.000365135	0.000498757	-0.00874907	0.0045745	0.0138663	0.00195128	-0.000661722	0.00643845	0.751872	0.22889	0	1
3	2nd cerebellar lobule	0.00419958	7.74331e-05	0.0183276	0.00761707	-0.00500537	0.00541865	0.0144222	0.00224366	0.00770519	0.00999739	0.0055271	0.00641186	0.00615443	0.00808758	0.00708387	1	2
4	3rd cerebellar lobule	0.000582309	-0.00230156	0.00627391	0.0116314	-0.00695515	0.00357229	0.00862538	-0.000627478	0.00378297	0.00541688	0.00265798	0.00296899	0.00495404	0.0873142	0.0444821	0	2
5	4th cerebellar lobule	0.00320517	-0.000529032	0.00761732	0.00595013	-0.00724677	0.00311725	0.00963708	-0.00149621	0.000575879	0.0090289	0.00745144	0.00339192	0.00497398	0.0564457	0.0313123	0	2
6	5th cerebellar lobule	0.00368847	0.00530342	0.0019291	0.00366776	-0.0126212	0.00956575	0.00936391	0.00255824	-0.0118833	0.0121252	0.0150476	0.00352226	0.00843221	0.215952	0.0876557	0	2
7	motor trigeminal nucleus	0.00352207	-0.00242154	0.00865282	-0.00168818	-0.00375732	-0.00433243	-0.0013239	-0.0105937	0.0201218	0.00529351	0.00944821	0.00208376	0.00807504	0.433494	0.14926	0	1
8	root of trigeminal nerve	0.00980758	-0.00563806	0.00345432	0.00363401	-0.0043231	-3.64053e-05	0.0113966	-0.00252465	-0.00188356	0.00899913	0.00691453	0.00270913	0.00571816	0.164964	0.072885	0	2
9	6th cerebellar lobule	0.00140052	0.00746999	-0.0031766	0.000899696	0.00874416	0.00428895	0.00400154	-0.00557952	0.0213815	0.0134018	0.0142555	0.00609887	0.00763663	0.0301022	0.018786	1	2
10	7th cerebellar lobule	-0.00558523		0.0144901	0.00329854		0.00391372	-0.0105893	-0.00963722	-0.00158542	0.0106425	0.000868534	0.00064625	0.00806319	0.826348	0.24412	0	1
11	facial nucleus	0.0103578	-0.0146778	0.0113741	0.00741195	-0.00634735	0.00284385	0.011485	-0.0080412	0.0106049	0.0120162	-0.00862573	0.00258198	0.00958168	0.414078	0.147666	0	1
12	8th cerebellar lobule	-0.000390656		0.0122059	0.00116973	-0.00164113	0.00332495	0.00382473	-0.00758307	0.00763506	0.0153048	0.0047373	0.00385877	0.00634396	0.101333	0.0491179	0	1
13	9th cerebellar lobule	0.00841921	-0.00270927	0.0125537	0.00961913	-0.00197707	0.00400045	0.00837645	-0.0122283	0.0109911	0.00995808	0.0107134	0.00524699	0.00738462	0.0484343	0.0277946	1	1
14	anterior thalamus	0.00286471	0.00848022	0.00744902	0.00341237	0.000209616	0.00903832	0.008312	0.0088092	0.00529695	0.0116665	0.00978099	0.00684727	0.00329983	6.3769e-05	0.000289571	1	2
15	anterior amygdala	0.0041288	-0.00477855	0.007237	0.00128758	0.00934748	0.00027817	-0.00270378	-0.00904053	0.000383806	0.00764081	-0.00287482	0.000991453	0.00544718	0.577625	0.184862	0	1
16	accumbens core	0.00873787	-0.001137	0.00186148	0.0121547	0.00386404	0.00636761	0.00524597	0.00356521	0.00278936	0.0122666	4.90374e-05	0.00506953	0.00426512	0.00373015	0.00396237	1	1
17	accumbens shell	0.00638745	0.00377232	-0.00543206	0.00928454	0.0084069	0.00646952	0.0101718	0.00616509	0.00952113	0.0128055	0.000702072	0.00620494	0.00482755	0.00226999	0.00290593	1	1
18	anterior hypothalamus	0.0014173	0.00725908	0.0355052	0.00462018	0.00708109	-0.00131015	0.00176884	-0.00616071	0.0110813	0.0126496	0.00413879	0.00709549	0.0103385	0.0551401	0.0309317	0	1
19	anterior lobe pituitary	0.0147504	-0.0123737	-0.00395475	0.0317568	0.0022667	0.0227162	0.0272459	0.00754805	-0.0172435	0.0234183	0.0106007	0.00970283	0.0154856	0.0756968	0.0397815	0	2
20	anterior olfactory nucleus	0.0108249	0.0152316	0.0146704	-0.00226429	0.0086462	0.00874668	0.0180819	-0.00458718	0.00708626	0.00760791	0.00245887	0.00786393	0.00675999	0.00425555	0.00433598	1	2
21	anterior pretectal nucleus	0.0113375	-0.000506053	0.00521508	0.00648602	0.00650389	0.0101161	0.0175277	0.00235617	0.0142134	0.0195202	0.00125976	0.00854815	0.00629814	0.00158122	0.00225554	1	1
22	arcuate nucleus	-0.00634357	0.00185921	0.0378885	0.00661444	0.00551568	0.00976461	0.0121706	-0.0195341	-0.00678519	0.0118785	-0.0104854	0.00386758	0.0144945	0.418513	0.148189	0	1
23	auditory ctx	0.00701373	0.00490541	0.0194511	0.00827024	-0.00340607	0.00568379	0.0123292	-0.00346332	0.00416431	0.0177558	0.00323183	0.00690328	0.00705018	0.0113201	0.00926508	1	1
24	basal amygdala	0.0124183	0.00627381	0.0376046	0.00501915	0.00106977	0.00572367	0.00984132	-0.00543893	0.00509959	0.0146836	0.003257	0.00868654	0.0105116	0.0258963	0.0170118	1	1
25	CA1 hippocampus dorsal	0.00513892	0.00473568	0.0118389	0.00218827	0.00264588	-0.00119017	0.00214472	-0.0018918	-0.00362996	0.00297507	0.000156281	0.00228289	0.00398981	0.100501	0.0491926	0	2
26	CA1 hippocampus ventral	0.00165666	0.0026025	0.00223024	0.0082055	-0.00104777	0.00138927	0.00195458	-0.00376411	-0.00492597	0.00939928	0.00377338	0.00195214	0.00413158	0.166003	0.0727006	0	1
27	CA2 hippocampus	0.00293874	0.00099072	0.0138956	0.0149693	0.00268958	0.00380807	0.0085286	0.00139677	-0.00100312	0.0106023	-0.0014057	0.00521918	0.00555112	0.0139696	0.0108976	1	1
28	CA3 hippocampus dorsal	0.00257887	0.0047974	0.00561939	0.00431934	0.00385803	0.00128771	0.00675194	-0.00487749	-0.00193588	0.00807186	-0.00402272	0.0024044	0.00412656	0.0952	0.0475296	0	1
29	CA3 hippocampus ventral	0.00463544	-0.00156223	0.0175764	0.0139656	-0.00385222	0.00979942	0.0167542	0.00622377	-0.00259855	0.0164484	0.00677714	0.00765158	0.00761232	0.00984303	0.00819039	1	2
30	central amygdala	-0.000861411	0.003718	0.0157907	-0.002828	0.00142305	0.00965965	0.0109429	0.000181573	0.00309328	0.0175439	0.0041631	0.00571152	0.00648688	0.0193076	0.0141758	1	2
31	anterior cingulate ctx	0.0155642	0.00513962	0.0274978	-0.00592278	0.00414122	0.00995164	0.011479	0.00460863	-0.00577951	0.0111601	0.000253187	0.00709938	0.00920802	0.0349616	0.0215493	1	2
32	central gray	0.00982077	0.00258983	0.00955816	0.00810316	0.00120966	0.00235567	0.00773784	-0.00201151	0.00321828	0.0145531	0.00630787	0.00576753	0.00454411	0.00246346	0.00307477	1	1
33	claustrum	0.00266486	-0.0020152	0.00924368	0.0113406	0.00650812	0.00902532	0.0051849	0.00512804	0.00638088	0.0148434	0.00204205	0.00639514	0.0044471	0.00106235	0.00165747	1	1
34	central medial thalamus	0.00951388	0.00774634	-0.00150504	-0.00419974	0.00596507	0.00367083	0.02152	0.00223215	-0.0012619	0.015468	0.00980515	0.00626861	0.00733802	0.0222591	0.0156522	1	1
35	cortical amygdala	0.00938897	-0.00223179	0.0232108	0.00922665	0.0110845	0.00269993	0.00343519	-0.00254094	-0.00519916	0.015669	-0.0022308	0.00568294	0.00846217	0.0596515	0.0323713	0	1
36	copula of the pyramis	0.016612	-0.0140722	0.0156084	0.0148055	-0.0198649	-0.00776962	0.0158114	-0.0270111	-0.0034168	-0.000424708	-0.0224999	-0.00292926	0.0159405	0.574032	0.186098	0	2
37	crus 1 of ansiform lobule	0.00449039	0.00148759	0.00430001	-0.00152516	0.00201117	-0.00216296	0.00355765	-0.0127304	0.00352763	0.0108947	0.00521072	0.00173285	0.00565602	0.355476	0.132444	0	2
38	crus 2 of ansiform lobule	-0.000700489		0.000658469	0.00534032	-0.00392887	0.00166753	0.00716315	-0.00572879	0.00578953	0.0144997	0.00934993	0.00341104	0.00588742	0.116191	0.0552474	0	1
39	diagonal band of Broca	-0.00976028	-0.0238785	-0.00155877	0.0146093	0.0282279	0.00381168	0.0012198	-0.00472818	-0.00356735	0.0160263	0.00113127	0.00195757	0.0132979	0.651536	0.204583	0	2
40	dentate gyrus dorsal	0.0114983	0.00935775	0.0101294	0.00424571	0.0141373	-0.00174555	0.00576307	-0.0149477	-0.0118085	0.00335491	-0.00951391	0.00186098	0.0095493	0.551487	0.181142	0	2
41	dentate gyrus ventral	0.00858814	-0.00307009	0.00466413	0.0171176	0.00547032	0.00918449	-0.00332968	-0.00224968	-0.00655393	0.00812165	0.00958728	0.00432093	0.0069008	0.0758655	0.0394548	0	2
42	dorsal lateral striatum	0.00565628	0.00051639	0.0107542	0.00661746	0.00287023	0.00551651	0.00534105	0.00245582	0.00147557	0.010563	0.00346698	0.00502122	0.0032103	0.000581869	0.00126306	1	1
43	dorsal medial hypothalamus	-0.000807811	0.013025	0.0219346	0.00885985	0.0014343	0.0166169	0.00995173	-0.00351463	-0.00947136	0.016262	-0.00608753	0.00620028	0.00994455	0.0769353	0.0395987	0	1
44	dorsal medial striatum	0.00458223	0.00166094	0.0161494	0.0079989	0.00448373	0.00526667	0.00215496	0.00263864	0.00609661	0.0111813	0.00382553	0.00600354	0.00413792	0.000998284	0.00160775	1	1
45	dorsomedial tegmental area	0.00474387	0.00560077	0.0166613	0.0037474	-0.0101525	0.0027324	0.00318807	0.00253765	0.00444584	0.010006	-0.000494805	0.00391054	0.00621269	0.0745614	0.0396017	0	1
46	dorsal paragigantocellularis area	0.0127412	0.00954733	0.0181075	0.00815325	0.000238609	0.00727029	0.00276122	0.00542075	0.0147087	0.0157105	0.017414	0.0101885	0.00573923	0.000223371	0.000586949	1	1
47	dorsal raphe	0.00127418	-5.18209e-05	0.00539608	0.000256443	-0.00491159	0.00418895	-0.00770871	-0.00179562	-0.00389265	0.00686294	-0.000119266	-4.55529e-05	0.00423592	0.973541	0.276165	0	2
48	subiculum dorsal	0.00525505	0.000286927	0.00694084	0.00390236	0.00130875	-0.00148509	0.000251596	-0.0120535	-0.00994699	0.0021066	0.000843566	-0.000235444	0.005591	0.896703	0.261806	0	2
49	extended amydala	0.00581929	0.00345164	0.0190404	0.0111833	0.00471259	0.00356675	0.00310457	0.00387855	0.0163591	0.0105191	0.00699955	0.00805771	0.00527485	0.000691146	0.00138025	1	1
50	ectorhinal ctx	0.00940244	-0.0207034	-0.0325264	0.0199432	0.00129991	-0.0088106	0.00618812	-0.0201463	-0.0364917	-0.00470589	0.0375771	-0.00445214	0.0214137	0.525721	0.173822	0	2
51	endopiriform nucleus	0.00801781	0.000930054	0.0107784	0.00703556	0.00960806	0.00450063	0.00766329	0.00221804	0.0101416	0.0166167	0.00531931	0.00752995	0.0041626	0.000192826	0.000534835	1	1
52	entorhinal ctx	0.012694	-0.00103124	-0.00913329	0.00741036	-0.0222193	0.00595489	0.0106277	-0.0040035	-0.0150528	0.000713384	0.0157372	0.000154306	0.0114144	0.966743	0.275804	0	2
53	external plexiform layer	0.0159281	-0.00134217	0.0302305	0.0168519	0.00357678	0.015167	0.00317211	-0.0160116	-0.0174689	0.0125256	-0.00197958	0.00551362	0.013798	0.235024	0.0938705	0	2
54	flocculus cerebellum	0.00589584	-0.00223201	0.00124641	0.00490648	-0.00391095	0.00678242	0.00560969	-0.00788804	0.00314248	0.0117466	-0.00140387	0.00217228	0.00537908	0.230439	0.0927813	0	2
55	frontal association ctx	0.0124958	0.00614387	-0.00262338	-0.00638492	0.00323741	0.0150723	0.00333435	-0.0117571	-0.0137119	-0.0103145	-0.0317768	-0.00329862	0.0128382	0.435417	0.148895	0	2
56	gigantocellular reticular nucleus	-0.00131159	-0.000220132	0.018616	0.00247075	0.00398059	0.00548794	0.00979773	-0.00664191	0.0072914	0.0135651	0.00768333	0.00551993	0.00675242	0.0271783	0.0176222	1	1
57	glomerular layer	0.0103675	0.00389204	0.00419132	0.00694011	0.00978623	0.023264	0.0133253	-0.0103926	-0.0218988	-0.00335823	0.00215861	0.0034796	0.0115728	0.364118	0.133669	0	2
58	globus pallidus	0.00465076	0.000426087	0.0183274	0.00599621	0.00908618	0.00368368	0.00833078	0.00122444	0.00358282	0.00779769	0.00155606	0.00587837	0.00483023	0.00322018	0.00365388	1	1
59	granular cell layer	0.0207754	-0.00188369	0.0108964	0.00331826	0.00146408	0.00828427	0.00704835	-0.0214381	-0.00150718	0.0131206	0.000851295	0.00372088	0.0103036	0.280071	0.10756	0	2
60	habenula nucleus	0.0474003	-0.00789411	-0.0094649	0.00182756	-0.0401618	0.018586	0.0151849	0.0144639	-0.0162375	0.0127686	0.0277085	0.00583467	0.0226037	0.433357	0.150249	0	2
61	intercalated amygdala	0.00433029	0.0204166	0.016999	-0.028272	-0.000696874	0.00821264	0.00910717	-0.00341157	-0.0247941	0.000171988	0.0109702	0.00118485	0.0147896	0.805136	0.239269	0	2
62	inferior colliculus	0.00275401	0.00199924	-0.0197762	0.0106071	-0.0115375	0.0113781	0.00223025	0.000643626	-0.0231406	0.00612418	0.0195456	7.526e-05	0.0125702	0.985267	0.277912	0	2
63	infralimbic ctx	0.000418784	0.00954603	0.00529146	0.00996384	0.014115	0.0110777	0.0110162	0.000595851	0.00460383	0.0122537	0.00633197	0.00774676	0.00440606	0.00024074	0.00060096	1	2
64	insular ctx	0.0100943	0.00503957	0.0178671	0.0130347	0.0118284	0.00611529	0.0141959	0.00122153	0.0135608	0.021818	0.00452444	0.0108455	0.00590284	0.00017059	0.000500993	1	2
65	interposed nucleus	0.0039605	-0.0108737	0.000247158	-0.00775355	-0.00450933	-0.000660048	-0.00421495	-0.00784407	0.00658408	0.0115962	0.00269526	-0.000979316	0.00652758	0.645385	0.203933	0	1
66	inferior olivary complex	0.0134103	-0.00197698	0.0467631	0.0170462	-0.0104061	0.00609313	0.0107511	-0.000600685	-0.00811128	0.0355748	-0.00677884	0.00925134	0.0174729	0.125007	0.0588785	0	1
67	interpeduncular nucleus	-0.0101604	-0.00626217	-0.00498457	-0.00137516	0.0185566	-0.0108954	-0.0011402	-0.00570931	0.00694121	0.0151417	-0.00588786	-0.000525044	0.00941577	0.86355	0.25361	0	1
68	lateral amygdala	0.00967158	0.0109753	0.0125391	0.00776419	0.00346019	0.00379771	0.0114593	0.000849982	-0.00441369	0.00868002	0.00942846	0.00674656	0.00498164	0.00160475	0.00222553	1	1
69	lateral dentate cerebellum	0.00442538	-0.00143313	-0.00235541	-0.00616691	-0.00302899	0.00954318	0.00795576	-0.0163539	0.0229189	0.0108474	0.0162768	0.00387537	0.0106125	0.275034	0.106444	0	1
70	locus ceruleus	0.00930159	-0.00622523	0.00972794	0.00495124	0.00638932	0.0110201	0.00539156	0.00245621	0.00886816	0.0149183	-0.00195694	0.00589475	0.00575712	0.00890143	0.00753242	1	1
71	lateral dorsal thalamus	-0.000713487	0.00376144	0.00843988	0.0135107	0.00652058	0.00735088	0.00246559	-0.000506326	-0.0165606	0.012255	0.00461021	0.00373944	0.00776468	0.158749	0.071403	0	1
72	lateral geniculate	0.026622	0.00873295	0.0165109	0.0015831	0.00188039	0.00541847	0.00849524	-0.00365406	-0.0103724	-0.0108272	0.0145715	0.00536008	0.0108696	0.149962	0.0693239	0	2
73	lateral hypothalamus	0.0151246	-0.00139654	0.034185	0.0147133	0.0220463	0.0049938	0.00811933	-0.00429488	0.00855099	0.0124705	0.0035412	0.0107322	0.0103807	0.00843977	0.0072649	1	2
74	lemniscal nucleus	-0.00225651	-0.00820659	0.00408405	0.00581533	-0.0101427	0.00890439	0.00277125	-0.00775616	-0.00525384	0.0205342	0.00312673	0.00105638	0.00863236	0.706877	0.217849	0	2
75	lateral orbital ctx	0.00638248	0.007456	0.0105105	0.00963503	0.0101914	0.00758723	0.0105691	0.00773923	0.0131884	0.0106893	0.0100964	0.00945865	0.001875	1.93238e-08	9.63572e-07	1	1
76	lateral posterior thalamus	0.0189966	-0.00033539	0.00960401	0.00885857	-0.0065198	0.0134081	0.00830707	0.0161769	-0.00385397	0.00680461	0.0368735	0.00984728	0.0114369	0.0214586	0.0155267	1	2
77	lateral preoptic area	0.00522978	-0.00197735	0.0214565	0.014218	0.00659395	0.00441477	0.0049756	0.00769502	0.015949	0.0179054	0.00961594	0.00964333	0.00664176	0.000993135	0.00165278	1	1
78	lateral septum	0.00289175	0.00288894	0.0107641	0.0106627	0.00971225	0.00479033	0.00377274	0.000852694	-0.0050611	0.00233153	-0.000425325	0.00392551	0.00467321	0.0240508	0.0162265	1	2
79	primary motor ctx	0.00871548	0.0098544	0.0126491	0.00910642	0.00447897	0.00797952	0.0110994	0.00902951	0.00366606	0.00877611	0.00776911	0.00846582	0.00246622	7.45606e-07	7.44896e-06	1	2
80	secondary motor ctx	0.0100189	0.0144892	0.00923533	0.0112192	0.00255381	0.00991038	0.0131217	0.00342324	0.000244521	0.0132088	-0.00813669	0.00720803	0.00660121	0.00619526	0.00583594	1	2
81	magnocellular preoptic nucleus	0.0225579	-0.0158922	0.0025338	0.0154742	0.0245251	0.00585725	-0.00902509	-0.0110024	0.00765657	0.0104518	-2.77861e-05	0.0048281	0.0126385	0.254824	0.0993932	0	2
82	medial dorsal thalamus	0.0102469	0.00863939	6.96077e-05	-0.0185443	0.00539289	0.00524692	0.00328725	0.00505627	-0.0110978	0.00520489	0.0135172	0.0024563	0.00896011	0.406319	0.145942	0	2
83	medial amygdala	0.0110192	-0.0208937	0.0252451	0.00829436	0.0150279	-0.00224745	0.00578643	-0.00884717	-0.00532686	0.0167498	0.0102857	0.00500848	0.0125969	0.237213	0.0939931	0	2
84	medial cerebellar nucleus	0.00181036	0.00428576	0.00373759	0.00687028	-0.0136012	0.00417819	0.00548814	-0.00346954	0.00973905	0.0143434	0.0029489	0.00330281	0.00685372	0.158512	0.0719442	0	1
85	medial geniculate	0.032052	0.00623282	0.0196769	0.0163721	0.0111268	0.00397964	0.010409	-0.0170065	-0.00625908	0.0232102	-0.00338169	0.00876474	0.0134938	0.0670554	0.035998	0	2
86	medial mammillary nucleus	0.0368229	0.0114595	0.00720613	0.0232489	-0.0189715	0.00946426	0.0151853	-0.0418733	-0.0209734	-0.00295473	0.00427908	0.0020812	0.0211755	0.762335	0.230669	0	2
87	median raphe nucleus	0.00205092	0.00120061	0.00831796	-0.00981494	-0.00144412	-0.00151495	0.00408859	-0.00508997	-0.011718	0.0067064	0.00147495	-0.000522048	0.0060275	0.789745	0.236101	0	1
88	medial orbital ctx	0.00973176	0.0106883	-0.00757395	0.0167861	-0.0356717	0.0114424	0.00993728	-0.0275952	0.00572841	-0.0066933	0.00620908	-0.000637349	0.0163023	0.904057	0.262418	0	2
89	medial preoptic area	-0.0020456	-0.000416339	0.0283568	0.0125401	0.00296027	0.00445943	0.00620892	0.00497161	0.00876144	0.015421	0.0180159	0.00902122	0.00853639	0.00746677	0.0066569	1	1
90	medial pretectal area	0.0575099	-0.0101518	-0.0102688	-0.00726129	-0.019079	0.0270476	0.0250061	0.0133179	0.0316038	0.0289287	0.0523465	0.0171818	0.0248548	0.0536943	0.030463	0	2
91	medial septum	-0.0013341	0.00313086	0.0126248	0.0100788	0.00779586	0.000739128	-0.00466522	0.00307967	-0.0137978	0.0090649	0.00361911	0.00275782	0.0071802	0.252424	0.0992325	0	1
92	neural lobe pituitary	0.0446068	0.0220055	0.0239757	0.0945956	0.0405009	0.0345318	0.0255494	0.00493332	0.0161575	0.0646477	0.0309245	0.0365844	0.0237049	0.000641548	0.00133458	1	2
93	olivary nucleus	0.0051056	-0.0109432	0.00895151	-0.00591782	0.00221866	-0.00367915	-0.0016304	0.000376033	0.0108525	0.00848382	-0.016847	-0.000275397	0.00828453	0.918358	0.263506	0	1
94	paraventricular hypothalamus	-0.00178819	0.0122069	0.0165644	-0.00332682	0.0120891	-0.00483961	0.011139	0.00047201	0.00462738	0.0142824	0.01114	0.00659695	0.00739964	0.0181842	0.0139671	1	1
95	periaqueductal gray	0.00636672	0.00154175	-0.00138519	0.00939858	0.00237501	0.00498686	0.00659169	-0.00391799	0.00245649	0.0125074	0.00544605	0.00421522	0.00446354	0.0136586	0.0108242	1	1
96	parabrachial nucleus	0.000563622	-0.00127642	0.0123284	0.0106051	7.67535e-05	0.00837993	0.0108217	0.00305645	0.00420501	0.00966023	0.00388364	0.00566403	0.0046346	0.00313624	0.00364139	1	1
97	parvicellular reticular area	0.013272	-0.00310505	0.0124464	0.0041873	-0.0100873	0.00231793	0.0105672	-0.00736514	0.00695807	0.00804006	0.00379117	0.00372933	0.00742058	0.143087	0.0667642	0	2
98	parafascicular thalamus	0.00722485	0.00515632	0.0147761	0.0124862	0.00334218	0.00393203	0.0183948	0.00240434	0.00450671	0.0167224	0.00420325	0.0084681	0.00566185	0.000804625	0.00148784	1	2
99	paraflocculus cerebellum	0.022384	0.00285364	-0.00374201	0.00183027	-0.008469	0.00380752	0.00275431	-0.00897139	0.00284767	0.0120963	-0.00678366	0.00187342	0.00885579	0.518657	0.173789	0	2
100	posterior hypothalamus	0.00514522	0.00798776	0.022371	0.00878996	0.00698266	0.00911255	0.00259223	-0.00922342	-0.0120006	0.0107099	0.00328716	0.00506859	0.00893672	0.103133	0.0495097	0	1
101	pineal gland	0.0319987	-0.0211772	-0.0856701	-0.0145934	-0.110405	0.019572	0.0652049	-0.0273642	-0.0173803	0.0131994	-0.0053129	-0.0138116	0.0476766	0.381179	0.137904	0	2
102	caudal piriform ctx	0.0106262	-0.00061612	0.0214762	0.0120131	0.00552485	0.00604867	0.00493132	-0.0111602	0.00477727	0.0198541	-0.00144848	0.0065479	0.00895594	0.0433582	0.0254671	1	2
103	rostral piriform ctx	0.00971209	0.00550505	0.0077516	0.00799493	0.00779371	0.00585836	0.0101063	0.00456504	0.0157424	0.0135049	0.00640816	0.00863115	0.00328196	8.36987e-06	4.64312e-05	1	2
104	premammillary nucleus	0.00478083	0.00514777	0.0378994	0.0272308	0.000429478	0.0072069	0.0060582	-0.00808832	-0.0167135	0.0107376	-0.000278304	0.00676463	0.0143743	0.167544	0.0727372	0	2
105	paramedian lobule	0.00994156	0.000850172	0.017291	0.00282995	-0.00465889	0.0010334	0.00724063	-0.0174908	0.00485411	0.00825568	-0.00264367	0.00250029	0.0086214	0.380681	0.138729	0	2
106	pontine nuclei	-0.0140569	-0.00660062	0.00987975	0.00238993	0.00391632	-0.00333971	-0.00217317	0.00105824	-0.00290977	0.00282917	0.000705891	-0.000754624	0.00593545	0.696108	0.215863	0	2
107	pontine reticular nucleus caudal	0.00358884	-0.00204028	0.00943543	0.00164015	-0.000670491	0.00192289	0.00511279	-0.00413847	0.0120374	0.00425465	0.00508872	0.00329379	0.00453002	0.0443072	0.0257219	1	1
108	pontine reticular nucleus oral	0.00102031	-0.00109052	0.00332706	-0.00279965	-0.00414896	-0.000879601	0.00310179	-0.00326973	0.00128566	0.00739303	0.00703944	0.000998076	0.00374583	0.419154	0.147371	0	1
109	posterior thalamus	0.0119321	0.00582205	0.00938533	0.00142211	0.00254786	0.00336603	0.0111411	0.00549592	0.00467363	0.00942082	0.00915516	0.0067602	0.00344092	9.97761e-05	0.000383278	1	1
110	periolivary nucleus	0.00424915	-0.013135	0.0197798	-0.00209415	-0.00537387	0.00794615	0.0108318	0.000825655	0.00634075	0.0125319	7.34575e-05	0.00381596	0.0087038	0.195749	0.0821256	0	1
111	prerubral field	0.0104263	0.00764076	0.02114	0.00623576	-0.00478401	0.00515116	0.0124859	0.00106321	0.00260672	0.0122175	0.017805	0.00836258	0.00715507	0.00413603	0.004302	1	1
112	principal sensory nucleus trigeminal	0.000968705	-0.00302764	0.00968573	0.00279168	-0.00176006	-0.00108279	0.00568844	-0.00219178	0.00794667	0.00711368	0.0068141	0.00299516	0.00441742	0.0576323	0.0316192	0	1
113	precuniform nucleus	-0.001884	0.00752045	-0.013512	0.0150878	-8.70012e-05	-0.000121311	0.00230539	0.00478788	0.00721188	0.00977256	0.00748194	0.00350578	0.00717876	0.153545	0.0703294	0	1
114	perirhinal ctx	0.0235898	0.0115859	0.0105358	0.00634392	0.00177451	-0.00370072	0.00347409	-0.0308026	-0.00229378	0.0144017	-0.00751381	0.00249044	0.0135532	0.57405	0.184904	0	2
115	prelimbic ctx	0.00893527	0.0110684	0.0152406	0.00485432	0.00764056	0.0102583	0.0149404	0.00695493	0.00605746	0.0126731	0.00678076	0.00958219	0.00339335	4.44017e-06	2.77089e-05	1	2
116	parietal ctx	0.00310585	0.0022139	0.0129182	0.00259428	-0.00836729	0.00380272	0.0078875	0.00274196	0.0049253	0.0044909	0.00937063	0.00415308	0.0050889	0.0273809	0.0175259	1	2
117	pedunculopontine tegmental area	-0.00670695	0.0020877	0.00103834	-0.00133549	-0.00374629	0.00892162	0.00772799	-0.00319344	-0.00352024	0.00206206	-0.00535358	-0.000183478	0.00486815	0.907489	0.261892	0	1
118	paraventricular thalamus	0.0196192	0.00674954	0.0092462	0.0168912	-0.00142932	0.0298036	0.0507524	0.0111291	0.00671391	0.0526228	0.0106695	0.0193426	0.0170663	0.00497796	0.00487313	1	2
119	retrochiasmatic nucleus	-0.026163	0.0108052	0.079314	0.0104682	0.0356262	-0.00844798	0.00894934	-0.0273335	0.017655	0.00561312	-0.000516486	0.00963366	0.0281101	0.303913	0.114084	0	2
120	reuniens nucleus	-0.000211168	0.0128025	0.0174202	0.0046759	0.00572455	0.00339176	0.0139358	0.00909045	0.00238059	0.0124942	0.00434579	0.00782278	0.00537585	0.000977636	0.00168309	1	1
121	raphe linear	0.00485586	-0.00149526	-0.00277658	0.0205487	0.00691664	0.0059268	0.00731851	0.00635593	0.00461156	0.0169064	0.00878839	0.007087	0.00649859	0.00624076	0.00576993	1	1
122	raphe magnus	-0.0110973	0.00386982	0.0391523	0.00629804	-0.00420427	-0.00385943	0.0102201	-0.012406	0.0144495	0.0141822	0.00679162	0.00576332	0.0137916	0.21578	0.0883036	0	1
123	raphe obscurus nucleus	-0.00450602	0.00205475	-0.00664081	-0.00615895	0.00130927	0.0132153	0.00828415	-0.0154853	0.0144242	0.00440911	0.0119035	0.00207356	0.00911159	0.488217	0.165814	0	1
124	red nucleus	0.00805232	-0.00305594	-0.00964949	0.00825759	-0.000541797	0.000882465	-0.00204622	0.00586252	0.00215819	0.0099401	0.00785502	0.00251952	0.00580317	0.19977	0.0831146	0	1
125	retrosplenial caudal ctx	0.00854271	-0.00594228	-0.00454071	-0.00425974	-0.0128922	0.00362003	0.00707312	-0.000863026	-0.0366994	-0.00365549	0.0268906	-0.00206603	0.0148125	0.668544	0.208611	0	3
126	retrosplenial rostral ctx	0.0119403	-0.00902098	0.0127234	-0.00185119	-0.0191872	0.0180802	0.0209217	0.00768497	-0.024857	0.0126911	0.0370067	0.00601199	0.0174041	0.300291	0.113578	0	3
127	reticular thalamus	0.00531671	0.00654645	0.0169148	0.00674697	0.00804515	0.0045363	0.0110585	0.00230884	0.000215282	0.0109449	0.00467415	0.00702801	0.00441118	0.000507949	0.00115272	1	1
128	reticular nucleus midbrain	0.0132791	0.00245545	0.000695478	0.0108772	-0.00131763	0.0033671	0.00354251	-0.00412919	-0.00050355	0.00680787	0.00605004	0.00373858	0.00498444	0.0391523	0.0235508	1	2
129	reticulotegmental nucleus	-0.00955434	0.00110288	0.0142054	0.0110153	-0.000576194	0.00970141	0.0089112	0.0216992	0.00544301	0.0160723	0.00284578	0.00735145	0.00832252	0.0190118	0.0141669	1	1
130	primary somatosensory ctx barrel field	0.00986593	0.0139173	0.0139879	0.00905931	0.00576273	0.0103974	0.0101905	0.0051545	0.00854725	0.0160879	0.00759981	0.0100519	0.00328471	2.14552e-06	1.78902e-05	1	1
131	primary somatosensory ctx forelimb	0.00553314	0.0126935	0.0131556	0.013853	0.0125772	0.00646156	0.012006	0.00775441	0.0116527	0.0120618	0.00921238	0.0106329	0.00275415	2.48404e-07	4.12722e-06	1	1
132	primary somatosensory ctx hindlimb	0.00387443	0.0173281	0.00829169	0.0052843	0.00414247	0.00985349	0.00898697	0.0055088	0.00322775	0.0102177	0.00774832	0.00767855	0.00385663	8.95361e-05	0.000372365	1	2
133	primary somatosensory ctx jaw	0.0113891	0.0136719	0.0146479	0.0148531	0.0120221	0.00891622	0.0111105	0.0119927	0.0123511	0.0169459	0.00726461	0.0122877	0.00260629	3.70666e-08	9.26128e-07	1	1
134	primary somatosensory ctx shoulder	0.00210842	0.0104747	0.00869179	0.00370651	0.00370286	0.0114291	0.0111618	0.00583379	0.00290445	0.0114112	0.0136562	0.00773462	0.00397126	0.000107049	0.000381752	1	1
135	primary somatosensory ctx trunk	0.00325297	0.0148917	0.0031388	0.00297871	-0.000974353	0.00720641	0.0064664	0.00328708	0.00200603	0.010488	0.0165588	0.00630006	0.00529314	0.00369877	0.00401445	1	1
136	primary somatosensory ctx upper lip	0.0124514	0.0145982	0.0210249	0.0130132	0.0103708	0.00878583	0.0109842	0.00747872	0.0152397	0.0200475	0.0073251	0.0128472	0.00440152	3.29582e-06	2.35366e-05	1	1
137	secondary somaotsensory ctx	0.00338965	0.016289	0.0218753	0.0105177	0.00640868	0.0101776	0.0110529	0.00206734	0.0134238	0.0232216	0.00719681	0.01142	0.00656238	0.000260658	0.000619696	1	2
138	suprachiasmatic nucleus	-0.0100284	-0.000758344	0.0448507	0.0176488	-0.0157497	-0.00589022	-0.00254173	0.000479928	0.00881165	0.0216188	0.0295187	0.00799639	0.0176498	0.182455	0.0778571	0	1
139	substantia innominata	0.0186964	-0.0248579	0.0266281	0.0176361	0.00388463	0.00224212	0.00150863	-0.00817781	-0.00495955	0.00934805	0.0107747	0.00479303	0.0136588	0.29311	0.111708	0	1
140	simple lobule cerebellum	1.38963e-05	0.000819853	-0.00723431	0.00356956	0.00822091	0.00199247	0.00610999	-0.00387304	0.00529202	0.0139262	0.00656219	0.00321816	0.00556548	0.0974079	0.0481504	0	2
141	substantia nigra compacta	0.00547789	-0.00781953	-0.00231701	0.00550757	0.00137159	0.0051739	-0.00196715	0.000412096	0.00159943	-0.000704606	-0.00191779	0.000437853	0.00386321	0.727487	0.222825	0	1
142	substantia nigra reticularis	0.0182954	-0.00211997	0.00439629	0.0120456	0.014008	-0.00301261	0.00175505	-0.0232785	0.000500253	0.00583892	-0.0038735	0.00223227	0.0106534	0.522557	0.173928	0	2
143	supraoptic nucleus	-0.00109965	-0.00803075	0.0574531	0.00976761	0.0387466	0.000288044	0.00796426	0.00374967	0.0194295	0.0159673	0.021699	0.015085	0.0181935	0.0255109	0.0169821	1	1
144	solitary tract nucleus	0.0106206	0.0075876	0.0018494	-0.0054877	0.00141473	0.00579662	0.0107142	-0.00765883	0.0202778	0.0210898	0.0137615	0.00726962	0.00892895	0.027671	0.0174874	1	1
145	bed nucleus stria terminalis	0.00429066	0.00115872	0.014412	0.00401511	0.0108412	0.00640763	0.00468927	0.00683904	0.0101503	0.0148979	0.00983467	0.00795786	0.00422141	0.000139125	0.000434122	1	1
146	subthalamic nucleus	0.00954602	-0.000443534	0.0582512	-0.000777431	0.0140245	0.00430041	0.0164146	-0.0229418	0.0126217	0.00911923	-0.00555124	0.0085967	0.0189651	0.182252	0.0784405	0	1
147	superior colliculus	0.0229549	-0.00347692	-0.0135799	0.0122081	-0.0066622	0.0120335	0.0092804	-0.000357121	-0.0191076	0.00297451	0.0211096	0.00339794	0.0129351	0.425528	0.148566	0	2
148	sub coeruleus nucleus	0.00250412	-0.00405498	0.0123428	0.00301531	0.000677315	0.00454936	0.00173789	0.00195153	0.00191771	0.00815513	0.000737571	0.00304852	0.00405232	0.0386815	0.0235514	1	1
149	supramammillary nucleus	0.0251541	0.00269171	0.00575554	0.0193085	0.00131254	0.00561941	-0.00148309	-0.0527889	-0.0273095	0.00183893	-0.0225983	-0.00386355	0.0212427	0.577904	0.183773	0	2
150	temporal ctx	0.00950783	-0.018761	-0.00331597	0.0118461	-0.0114844	-0.000213957	-0.0227446	-0.0595912	-0.0141238	0.0179907	-0.0149216	-0.00961927	0.0202754	0.164437	0.0733006	0	2
151	triangular septal nucleus	0.00806517	0.00807705	0.00781975	0.0067473	0.0043091	0.0155719	0.0122254	0.0137142	0.0233705	0.0365579	0.00167885	0.0125579	0.00946917	0.00184683	0.00249203	1	1
152	tenia tecta ctx	0.0165334	0.00968851	0.0103642	0.0276059	0.0133092	0.00861865	0.0118863	0.00819019	0.00919752	0.00541669	0.0271146	0.0134477	0.00711195	0.000135785	0.000451947	1	2
153	olfactory tubercles	0.00740585	-0.00682844	0.00788573	0.00675844	0.0162446	0.00661597	0.00957532	0.00255038	0.0186186	0.014285	0.0156236	0.00897591	0.00690031	0.00209883	0.00275754	1	2
154	trapezoid body	-0.00066848	0.0027034	0.0129913	-0.00105422	0.000356073	0.00370885	0.00157123	-0.00861502	0.0279179	0.0111278	-0.00348062	0.00423257	0.00947007	0.187915	0.0795072	0	1
156	visual 1 ctx	0.00525235	-0.00353879	-0.00156189	0.00725518	-0.00930673	0.0106905	0.0221714	0.0018668	-0.012153	0.011016	0.0151883	0.00426183	0.00995938	0.205788	0.0849105	0	3
157	visual 2 ctx	0.000271263	-0.00455192	0.00811589	0.00554891	-0.00472359	0.0063968	0.0087798	-0.00261805	-0.0153186	0.00763724	0.020413	0.0027228	0.00900883	0.361729	0.133775	0	2
158	ventral anterior thalamus	0.00315877	0.0159733	0.00830571	0.00952449	0.00495347	0.0086683	0.0130978	0.00537856	0.00849382	0.0123078	0.00648357	0.00875868	0.00365295	1.87767e-05	9.38609e-05	1	1
159	cochlear nucleus	0.0218896	-0.00264593	0.00807067	0.0134076	-0.00668028	0.00271788	0.00883525	0.00478805	-0.00437525	0.0122162	0.00752733	0.00597737	0.00806832	0.0411456	0.0244552	1	1
160	vestibular nucleus	0.0185141	0.00297803	0.0052157	0.00666883	0.00117418	0.0087963	0.00455184	-0.00329026	0.0156832	0.0176091	0.0185705	0.00877014	0.00731408	0.00353289	0.00391963	1	2
161	ventrolateral thalamus	-0.000772678	0.00835476	0.0114341	-0.000936495	0.00750566	0.00442247	0.0100241	0.00038802	-0.00105293	0.0125303	-0.000915083	0.00463474	0.00523281	0.018767	0.0141964	1	1
162	ventral lateral striatum	0.00497807	-0.00125369	0.0118039	0.0106307	0.00530065	0.00787529	0.0028988	0.00296656	0.00527417	0.0143885	0.00582279	0.00642598	0.00426981	0.000769512	0.00147764	1	1
163	ventromedial thalamus	0.00804115	0.00608053	0.017071	0.000559754	0.00580665	0.00215415	0.0141688	-0.00262151	0.00162027	0.0154242	-0.00393778	0.00585157	0.00686717	0.0225212	0.0156166	1	1
164	ventral medial hypothalamus	-0.000373768	0.0229473	0.0448823	0.00930287	0.0193535	0.00485482	0.0101337	-0.0116155	0.00738384	0.01449	0.00608692	0.011586	0.0137787	0.0239384	0.0163719	1	1
165	ventral medial striatum	0.00577862	-0.00136704	0.018061	0.00965522	0.0033568	0.00702633	0.00153024	0.00394242	0.00582418	0.0125469	0.000950589	0.00611866	0.0053397	0.00466183	0.00465493	1	1
166	ventral orbital ctx	0.000949549	0.0133972	0.00235705	0.00580307	-0.0015231	0.00682619	0.0106709	0.00643449	0.0177296	0.00755324	0.00341091	0.00669174	0.00534499	0.00269052	0.00319827	1	2
167	ventral pallidum	0.0100385	-0.00456533	0.0042277	0.00894019	0.00593621	0.00428473	0.00731198	0.00352065	0.0115188	0.014411	0.00802699	0.00669559	0.00477232	0.00126095	0.00185159	1	1
168	ventral posteriolateral thalamus	0.00378793	0.00138248	0.0153894	0.00346125	0.00881344	0.00535999	0.00916503	-0.000244886	-0.00277793	0.00806204	0.00629907	0.00533616	0.00481199	0.00566232	0.00543649	1	1
169	ventral posteriolmedial thalamus	0.00914022	0.00816023	0.0176714	0.00303823	0.00337852	0.002291	0.0126438	0.0042113	-0.00135315	0.0114043	0.00343463	0.00672914	0.00532147	0.00252328	0.00307262	1	1
170	ventral subiculum	0.00364486	-0.01192	-0.00440814	0.00111907	-0.00177421	0.00208542	0.00462465	-0.0165488	-0.00659938	0.00714025	0.014158	-0.000770758	0.00835165	0.776373	0.233501	0	2
171	ventral tegmental area	0.00690398	-0.00132172	-0.0138597	0.0152818	0.0069579	-0.00179394	0.00683551	-0.0137474	5.3882e-05	0.00463317	-0.00936335	5.27388e-05	0.00890093	0.98542	0.276394	0	2
172	white matter	0.00521094	0.00419665	0.0126339	0.00570253	0.00519655	0.00406286	0.00775675	-0.00228121	0.00371683	0.0104238	0.00246937	0.00537172	0.00377721	0.00114806	0.00173691	1	2
173	white matter	0.00549026	0.00502308	0.0178999	0.00820147	0.00604763	0.00438132	0.0151272	-0.00557791	0.00110318	0.0104096	0.00408523	0.00656281	0.00611444	0.00683774	0.00620693	1	2
174	zona incerta	0.00793664	0.00850155	0.0292312	0.00274605	0.00514855	0.00114801	0.0136597	-0.00322652	-0.000688941	0.0140985	0.00327537	0.0074391	0.00865144	0.0215921	0.0154001	1	1
Sensory		0.0111431	-0.000248828	0.0040817	0.00847168	-0.00296192	0.0102567	0.0102079	-0.0042735	-0.0108688	0.00898262	0.0131174	0.00435528	0.00745488	0.0944371	0.047625	0	2
Memory		0.0116989	-0.00127382	0.00376294	0.00356026	-0.00682609	0.00510927	0.00739542	-0.0079961	-0.0148932	0.00574834	0.0105349	0.00152916	0.00795879	0.557008	0.181759	0	3
R.A.S.		0.00739494	0.000130215	0.00748072	0.00572452	-0.00292375	0.00323134	0.00596298	-0.00365813	0.00505014	0.00749354	0.00529882	0.00374412	0.00389515	0.0124697	0.0100413	1	1
Somatosensory Cortex		0.0082226	0.0143693	0.0152623	0.0110401	0.00831242	0.00915664	0.0106571	0.00671909	0.0107202	0.0165149	0.00813058	0.0108278	0.00308515	6.06789e-07	7.57628e-06	1	1
Whole Brain		0.00793355	0.00283233	0.00956964	0.00689445	0.00190571	0.00582034	0.00844501	-0.00167643	0.00127938	0.0109911	0.00606058	0.0054596	0.00372952	0.000937289	0.00167125	1	2

## Sheet: Sheet2
Reg. Num	Reg. Name	Ave	Std Dev	p-val	Reg Type
Region		Ave qCBV	Std Dev		Type
3	2nd cerebellar lobule	0.00641186	0.00615443	0.00808758	2
9	6th cerebellar lobule	0.00609887	0.00763663	0.0301022	2
13	9th cerebellar lobule	0.00524699	0.00738462	0.0484343	1
14	anterior thalamus	0.00684727	0.00329983	6.3769e-05	2
16	accumbens core	0.00506953	0.00426512	0.00373015	1
17	accumbens shell	0.00620494	0.00482755	0.00226999	1
20	anterior olfactory nucleus	0.00786393	0.00675999	0.00425555	2
21	anterior pretectal nucleus	0.00854815	0.00629814	0.00158122	1
23	auditory ctx	0.00690328	0.00705018	0.0113201	1
24	basal amygdala	0.00868654	0.0105116	0.0258963	1
27	CA2 hippocampus	0.00521918	0.00555112	0.0139696	1
29	CA3 hippocampus ventral	0.00765158	0.00761232	0.00984303	2
30	central amygdala	0.00571152	0.00648688	0.0193076	2
31	anterior cingulate ctx	0.00709938	0.00920802	0.0349616	2
32	central gray	0.00576753	0.00454411	0.00246346	1
33	claustrum	0.00639514	0.0044471	0.00106235	1
34	central medial thalamus	0.00626861	0.00733802	0.0222591	1
42	dorsal lateral striatum	0.00502122	0.0032103	0.000581869	1
44	dorsal medial striatum	0.00600354	0.00413792	0.000998284	1
46	dorsal paragigantocellularis area	0.0101885	0.00573923	0.000223371	1
49	extended amydala	0.00805771	0.00527485	0.000691146	1
51	endopiriform nucleus	0.00752995	0.0041626	0.000192826	1
56	gigantocellular reticular nucleus	0.00551993	0.00675242	0.0271783	1
58	globus pallidus	0.00587837	0.00483023	0.00322018	1
63	infralimbic ctx	0.00774676	0.00440606	0.00024074	2
64	insular ctx	0.0108455	0.00590284	0.00017059	2
68	lateral amygdala	0.00674656	0.00498164	0.00160475	1
70	locus ceruleus	0.00589475	0.00575712	0.00890143	1
73	lateral hypothalamus	0.0107322	0.0103807	0.00843977	2
75	lateral orbital ctx	0.00945865	0.001875	1.93238e-08	1
76	lateral posterior thalamus	0.00984728	0.0114369	0.0214586	2
77	lateral preoptic area	0.00964333	0.00664176	0.000993135	1
78	lateral septum	0.00392551	0.00467321	0.0240508	2
79	primary motor ctx	0.00846582	0.00246622	7.45606e-07	2
80	secondary motor ctx	0.00720803	0.00660121	0.00619526	2
89	medial preoptic area	0.00902122	0.00853639	0.00746677	1
92	neural lobe pituitary	0.0365844	0.0237049	0.000641548	2
94	paraventricular hypothalamus	0.00659695	0.00739964	0.0181842	1
95	periaqueductal gray	0.00421522	0.00446354	0.0136586	1
96	parabrachial nucleus	0.00566403	0.0046346	0.00313624	1
98	parafascicular thalamus	0.0084681	0.00566185	0.000804625	2
102	caudal piriform ctx	0.0065479	0.00895594	0.0433582	2
103	rostral piriform ctx	0.00863115	0.00328196	8.36987e-06	2
107	pontine reticular nucleus caudal	0.00329379	0.00453002	0.0443072	1
109	posterior thalamus	0.0067602	0.00344092	9.97761e-05	1
111	prerubral field	0.00836258	0.00715507	0.00413603	1
115	prelimbic ctx	0.00958219	0.00339335	4.44017e-06	2
116	parietal ctx	0.00415308	0.0050889	0.0273809	2
118	paraventricular thalamus	0.0193426	0.0170663	0.00497796	2
120	reuniens nucleus	0.00782278	0.00537585	0.000977636	1
121	raphe linear	0.007087	0.00649859	0.00624076	1
127	reticular thalamus	0.00702801	0.00441118	0.000507949	1
128	reticular nucleus midbrain	0.00373858	0.00498444	0.0391523	2
129	reticulotegmental nucleus	0.00735145	0.00832252	0.0190118	1
130	primary somatosensory ctx barrel field	0.0100519	0.00328471	2.14552e-06	1
131	primary somatosensory ctx forelimb	0.0106329	0.00275415	2.48404e-07	1
132	primary somatosensory ctx hindlimb	0.00767855	0.00385663	8.95361e-05	2
133	primary somatosensory ctx jaw	0.0122877	0.00260629	3.70666e-08	1
134	primary somatosensory ctx shoulder	0.00773462	0.00397126	0.000107049	1
135	primary somatosensory ctx trunk	0.00630006	0.00529314	0.00369877	1
136	primary somatosensory ctx upper lip	0.0128472	0.00440152	3.29582e-06	1
137	secondary somaotsensory ctx	0.01142	0.00656238	0.000260658	2
143	supraoptic nucleus	0.015085	0.0181935	0.0255109	1
144	solitary tract nucleus	0.00726962	0.00892895	0.027671	1
145	bed nucleus stria terminalis	0.00795786	0.00422141	0.000139125	1
148	sub coeruleus nucleus	0.00304852	0.00405232	0.0386815	1
151	triangular septal nucleus	0.0125579	0.00946917	0.00184683	1
152	tenia tecta ctx	0.0134477	0.00711195	0.000135785	2
153	olfactory tubercles	0.00897591	0.00690031	0.00209883	2
158	ventral anterior thalamus	0.00875868	0.00365295	1.87767e-05	1
159	cochlear nucleus	0.00597737	0.00806832	0.0411456	1
160	vestibular nucleus	0.00877014	0.00731408	0.00353289	2
161	ventrolateral thalamus	0.00463474	0.00523281	0.018767	1
162	ventral lateral striatum	0.00642598	0.00426981	0.000769512	1
163	ventromedial thalamus	0.00585157	0.00686717	0.0225212	1
164	ventral medial hypothalamus	0.011586	0.0137787	0.0239384	1
165	ventral medial striatum	0.00611866	0.0053397	0.00466183	1
166	ventral orbital ctx	0.00669174	0.00534499	0.00269052	2
167	ventral pallidum	0.00669559	0.00477232	0.00126095	1
168	ventral posteriolateral thalamus	0.00533616	0.00481199	0.00566232	1
169	ventral posteriolmedial thalamus	0.00672914	0.00532147	0.00252328	1
172	white matter	0.00537172	0.00377721	0.00114806	2
173	white matter	0.00656281	0.00611444	0.00683774	2
174	zona incerta	0.0074391	0.00865144	0.0215921	1
R.A.S.		0.00374412	0.00389515	0.0124697	1
Somatosensory Cortex		0.0108278	0.00308515	6.06789e-07	1
Whole Brain		0.0054596	0.00372952	0.000937289	2
